# Supplementary material for: In Vivo Response of γδ T Cells and Macrophages to Non-Bilayer Phospholipid Arrangements in a Lupus-like Mouse Model
Source: Int J Mol Sci. 2025 Sep 5;26(17):8680. doi: 10.3390/ijms26178680 (PMC12429272; doi:10.3390/ijms26178680)
Supplement: Supplementary file 1 [file ijms-26-08680-s001.zip]

Archive with 27 entries (17 files):
- ijms-3820648 Figures data/
- ijms-3820648 Figures data/.DS_Store
- ijms-3820648 Figures data/Figure 1/
- ijms-3820648 Figures data/Figure 1/Fig 1 Nano Liposomes.pdf
- ijms-3820648 Figures data/Figure 1/Fig 1 Nano NPA-liposomes.pdf
- ijms-3820648 Figures data/Figure 1/Liposomes.wsp
- ijms-3820648 Figures data/Figure 1/Specimen_001_CPZ 3mM.fcs
- ijms-3820648 Figures data/Figure 1/Specimen_001_lliso2.fcs
- ijms-3820648 Figures data/Figure 2/
- ijms-3820648 Figures data/Figure 2/Figure 2 ELISA.xlsx
- ijms-3820648 Figures data/Figure 3/
- ijms-3820648 Figures data/Figure 3/Bazo_001_3.fcs
- ijms-3820648 Figures data/Figure 3/Figure 3.wsp
- ijms-3820648 Figures data/Figure 4/
- ijms-3820648 Figures data/Figure 4/Figure 4 gd T in Spleen.xlsx
- ijms-3820648 Figures data/Figure 5/
- ijms-3820648 Figures data/Figure 5/Figure 5 gd T in MLN.xlsx
- ijms-3820648 Figures data/Figure 6/
- ijms-3820648 Figures data/Figure 6/Figure 6 gd T in vitro %.xlsx
- ijms-3820648 Figures data/Figure 7/
- ijms-3820648 Figures data/Figure 7/Figure 7.wsp
- ijms-3820648 Figures data/Figure 7/M1 BAZO 5 CPZ.fcs
- ijms-3820648 Figures data/Figure 7/M2 BAZO 1 CPZ.fcs
- ijms-3820648 Figures data/Figure 8/
- ijms-3820648 Figures data/Figure 8/Figure 8 Macro in Spleen.xlsx
- ijms-3820648 Figures data/Figure 9/
- ijms-3820648 Figures data/Figure 9/Figure 9 Macro in MLN.xlsx
