# Supplementary material for: In Vivo Response of γδ T Cells and Macrophages to Non-Bilayer Phospholipid Arrangements in a Lupus-like Mouse Model
Source: Int J Mol Sci. 2025 Sep 5;26(17):8680. doi: 10.3390/ijms26178680 (PMC12429272; doi:10.3390/ijms26178680)
Supplement: Supplementary file 1 [file ijms-26-08680-s001.zip › ijms-3820648 Figures data/Figure 2/Figure 2 ELISA.xlsx]

## Sheet: IgM
		Control (+)	0.832
			Time	0 days							Time	5 days							Time	10 days
		Abs 1	Abs 2		Average Abs	AU				Abs 1	Abs 2		Average Abs	AU				Abs 1	Abs 2		Average Abs	AU
Tris-saline 1		0.002	0.001		0.0015	0.180288		Tris-saline 1		0	0		0	0		Tris-saline 1		0	0.001		0.0005	0.0600962
Tris-saline 2		0	0.003		0.0015	0.180288		Tris-saline 2		0.001	0.002		0.0015	0.180288		Tris-saline 2		0.002	0		0.001	0.120192
Tris-saline 3		0.001	0		0.0005	0.0600962		Tris-saline 3		0	0.002		0.001	0.120192		Tris-saline 3		0.002	0.003		0.0025	0.300481
Tris-saline 4		0	0		0	0		Tris-saline 4		0	0		0	0		Tris-saline 4		0	0		0	0
Tris-saline 5		0.002	0.003		0.0025	0.300481		Tris-saline 5		0.003	0		0.0015	0.180288		Tris-saline 5		0.001	0.002		0.0015	0.180288
NPA 1		0.002	0.001		0.0015	0.180288		NPA 1		0.05	0.054		0.052	6.25		NPA 1		0.11	0.109		0.1095	13.1611
NPA 2		0	0		0	0		NPA 2		0.032	0.03		0.031	3.72596		NPA 2		0.14	0.13		0.135	16.226
NPA 3		0.001	0.002		0.0015	0.180288		NPA 3		0.045	0.042		0.0435	5.22837		NPA 3		0.12	0.13		0.125	15.024
NPA 4		0	0		0	0		NPA 4		0.028	0.029		0.0285	3.42548		NPA 4		0.104	0.11		0.107	12.8606
NPA 5		0.002	0.002		0.002	0.240385		NPA 5		0.027	0.026		0.0265	3.1851		NPA 5		0.109	0.109		0.109	13.101
			Time	15 days
		Abs 1	Abs 2		Average Abs	AU
Tris-saline 1		0	0		0	0
Tris-saline 2		0.001	0		0.0005	0.0600962
Tris-saline 3		0	0.003		0.0015	0.180288
Tris-saline 4		0	0.002		0.001	0.120192
Tris-saline 5		0.001	0		0.0005	0.0600962
NPA 1		0.19	0.18		0.185	22.2356
NPA 2		0.17	0.16		0.165	19.8317
NPA 3		0.18	0.17		0.175	21.0337
NPA 4		0.19	0.18		0.185	22.2356
NPA 5		0.17	0.17		0.17	20.4327

## Sheet: IgG
		Control (+)	0.832
			Time	0 days							Time	5 days							Time	10 days
		Abs 1	Abs 2		Average Abs	AU				Abs 1	Abs 2		Average Abs	AU				Abs 1	Abs 2		Average Abs	AU
Tris-saline 1		0	0.002		0.001	0.120192		Tris-saline 1		0.002	0.002		0.002	0.240385		Tris-saline 1		0.001	0		0.0005	0.0600962
Tris-saline 2		0.002	0.003		0.0025	0.300481		Tris-saline 2		0	0.001		0.0005	0.0600962		Tris-saline 2		0	0.002		0.001	0.120192
Tris-saline 3		0.001	0		0.0005	0.0600962		Tris-saline 3		0.001	0		0.0005	0.0600962		Tris-saline 3		0.002	0.003		0.0025	0.300481
Tris-saline 4		0.003	0		0.0015	0.180288		Tris-saline 4		0	0.002		0.001	0.120192		Tris-saline 4		0.001	0		0.0005	0.0600962
Tris-saline 5		0	0.002		0.001	0.120192		Tris-saline 5		0.002	0.003		0.0025	0.300481		Tris-saline 5		0	0.003		0.0015	0.180288
NPA 1		0.001	0		0.0005	0.0600962		NPA 1		0.002	0.001		0.0015	0.180288		NPA 1		0.01	0.03		0.02	2.40385
NPA 2		0	0.003		0.0015	0.180288		NPA 2		0.001	0		0.0005	0.0600962		NPA 2		0.04	0.04		0.04	4.80769
NPA 3		0.003	0.001		0.002	0.240385		NPA 3		0	0.002		0.001	0.120192		NPA 3		0.02	0.01		0.015	1.80288
NPA 4		0.001	0		0.0005	0.0600962		NPA 4		0.002	0.001		0.0015	0.180288		NPA 4		0	0.02		0.01	1.20192
NPA 5		0	0.003		0.0015	0.180288		NPA 5		0.001	0.002		0.0015	0.180288		NPA 5		0.05	0.04		0.045	5.40865
			Time	15 days
		Abs 1	Abs 2		Average Abs	AU
Tris-saline 1		0.003	0		0.0015	0.180288
Tris-saline 2		0	0.002		0.001	0.120192
Tris-saline 3		0.001	0.001		0.001	0.120192
Tris-saline 4		0.002	0		0.001	0.120192
Tris-saline 5		0	0.003		0.0015	0.180288
NPA 1		0.098	0.095		0.0965	11.5986
NPA 2		0.075	0.084		0.0795	9.55529
NPA 3		0.082	0.079		0.0805	9.67548
NPA 4		0.074	0.081		0.0775	9.3149
NPA 5		0.069	0.074		0.0715	8.59375
