# Supplementary material for: In Vivo Response of γδ T Cells and Macrophages to Non-Bilayer Phospholipid Arrangements in a Lupus-like Mouse Model
Source: Int J Mol Sci. 2025 Sep 5;26(17):8680. doi: 10.3390/ijms26178680 (PMC12429272; doi:10.3390/ijms26178680)
Supplement: Supplementary file 1 [file ijms-26-08680-s001.zip › ijms-3820648 Figures data/Figure 3/Figure 3.wsp]

<?xml version="1.0" encoding="UTF-8"?>
 <Workspace version="20.0"  modDate="Wed Jul 30 08:48:17 CST 2025"  clientTimestamp="1753886897450"  flowJoVersion="10.10.0"  drawRowBorders="1"  drawColumnBorders="1"  hideCompNodes="1"  curGroup="All Samples"  groupPaneHeight="-1"  xmlns:xsi="http://www.w3.org/2001/XMLSchema-instance"  xmlns:gating="http://www.isac-net.org/std/Gating-ML/v2.0/gating"  xmlns:transforms="http://www.isac-net.org/std/Gating-ML/v2.0/transformations"  xmlns:data-type="http://www.isac-net.org/std/Gating-ML/v2.0/datatypes"  xsi:schemaLocation="http://www.isac-net.org/std/Gating-ML/v2.0/gating http://www.isac-net.org/std/Gating-ML/v2.0/gating/Gating-ML.v2.0.xsd http://www.isac-net.org/std/Gating-ML/v2.0/transformations http://www.isac-net.org/std/Gating-ML/v2.0/gating/Transformations.v2.0.xsd http://www.isac-net.org/std/Gating-ML/v2.0/datatypes http://www.isac-net.org/std/Gating-ML/v2.0/gating/DataTypes.v2.0.xsd "  nonAutoSaveFileName="file:/Users/carlitos/Desktop/29%20Tgd%20&amp;%20Macrophages/1%20Figures%20Data/Figure%203/Figure%203.wsp" >
   <WindowPosition x="-3232"  y="25"  width="623"  height="1211"  displayed="1"  panelState="" />
   <TextTraits font="SansSerif"  size="11"  name=""  style="plain"  color="#000000"  background="#00ffffff"  just="left" />
   <Columns>
     <TColumn width="312" >
       <Property key="fj.appnode.prop.name" />
     </TColumn>
     <TColumn width="152" >
       <Property key="fj.appnode.prop.statistic" />
     </TColumn>
     <TColumn width="151" >
       <Property key="fj.appnode.prop.ncells" />
     </TColumn>
   </Columns>
   <Matrices>
     <transforms:spilloverMatrix spectral="0"  weightOptAlgorithmType="OLS"  prefix="Comp-"  name="Acquisition-defined"  editable="0"  color="#c0c0c0"  version="FlowJo-10.10.0"  status="FINALIZED"  transforms:id="4feaacfc-4f16-4660-abdb-af4ed19f9d35"  suffix="" >
       <data-type:parameters>
         <data-type:parameter data-type:name="PE-Texas Red-A"  userProvidedCompInfix="Comp-PE-Texas Red-A" />
         <data-type:parameter data-type:name="PE-A"  userProvidedCompInfix="Comp-PE-A" />
         <data-type:parameter data-type:name="PE-Cy7-A"  userProvidedCompInfix="Comp-PE-Cy7-A" />
         <data-type:parameter data-type:name="Pacific Blue-A"  userProvidedCompInfix="Comp-Pacific Blue-A" />
         <data-type:parameter data-type:name="PerCP-Cy5-5-A"  userProvidedCompInfix="Comp-PerCP-Cy5-5-A" />
         <data-type:parameter data-type:name="APC-A"  userProvidedCompInfix="Comp-APC-A" />
         <data-type:parameter data-type:name="FITC-A"  userProvidedCompInfix="Comp-FITC-A" />
       </data-type:parameters>
       <transforms:spillover data-type:parameter="PE-Texas Red-A"  userProvidedCompInfix="Comp-PE-Texas Red-A" >
         <transforms:coefficient data-type:parameter="PE-Texas Red-A"  transforms:value="1" />
         <transforms:coefficient data-type:parameter="PE-A"  transforms:value="0.0396820083" />
         <transforms:coefficient data-type:parameter="PE-Cy7-A"  transforms:value="0.066076085" />
         <transforms:coefficient data-type:parameter="Pacific Blue-A"  transforms:value="0.0007372929" />
         <transforms:coefficient data-type:parameter="PerCP-Cy5-5-A"  transforms:value="0.0133637171" />
         <transforms:coefficient data-type:parameter="APC-A"  transforms:value="0.0281613003" />
         <transforms:coefficient data-type:parameter="FITC-A"  transforms:value="0" />
       </transforms:spillover>
       <transforms:spillover data-type:parameter="PE-A"  userProvidedCompInfix="Comp-PE-A" >
         <transforms:coefficient data-type:parameter="PE-Texas Red-A"  transforms:value="0.8333741426" />
         <transforms:coefficient data-type:parameter="PE-A"  transforms:value="1" />
         <transforms:coefficient data-type:parameter="PE-Cy7-A"  transforms:value="0.0165795311" />
         <transforms:coefficient data-type:parameter="Pacific Blue-A"  transforms:value="0.0001147274" />
         <transforms:coefficient data-type:parameter="PerCP-Cy5-5-A"  transforms:value="0.0433662347" />
         <transforms:coefficient data-type:parameter="APC-A"  transforms:value="0.0002823957" />
         <transforms:coefficient data-type:parameter="FITC-A"  transforms:value="0.0021101933" />
       </transforms:spillover>
       <transforms:spillover data-type:parameter="PE-Cy7-A"  userProvidedCompInfix="Comp-PE-Cy7-A" >
         <transforms:coefficient data-type:parameter="PE-Texas Red-A"  transforms:value="0.6575498581" />
         <transforms:coefficient data-type:parameter="PE-A"  transforms:value="0.7897435427" />
         <transforms:coefficient data-type:parameter="PE-Cy7-A"  transforms:value="1" />
         <transforms:coefficient data-type:parameter="Pacific Blue-A"  transforms:value="0.0015386768" />
         <transforms:coefficient data-type:parameter="PerCP-Cy5-5-A"  transforms:value="0.0376498885" />
         <transforms:coefficient data-type:parameter="APC-A"  transforms:value="0.0024234459" />
         <transforms:coefficient data-type:parameter="FITC-A"  transforms:value="0" />
       </transforms:spillover>
       <transforms:spillover data-type:parameter="Pacific Blue-A"  userProvidedCompInfix="Comp-Pacific Blue-A" >
         <transforms:coefficient data-type:parameter="PE-Texas Red-A"  transforms:value="0" />
         <transforms:coefficient data-type:parameter="PE-A"  transforms:value="0.0108729536" />
         <transforms:coefficient data-type:parameter="PE-Cy7-A"  transforms:value="0" />
         <transforms:coefficient data-type:parameter="Pacific Blue-A"  transforms:value="1" />
         <transforms:coefficient data-type:parameter="PerCP-Cy5-5-A"  transforms:value="0" />
         <transforms:coefficient data-type:parameter="APC-A"  transforms:value="0.0004817196" />
         <transforms:coefficient data-type:parameter="FITC-A"  transforms:value="0" />
       </transforms:spillover>
       <transforms:spillover data-type:parameter="PerCP-Cy5-5-A"  userProvidedCompInfix="Comp-PerCP-Cy5-5-A" >
         <transforms:coefficient data-type:parameter="PE-Texas Red-A"  transforms:value="0" />
         <transforms:coefficient data-type:parameter="PE-A"  transforms:value="0.0042700176" />
         <transforms:coefficient data-type:parameter="PE-Cy7-A"  transforms:value="0.2332497388" />
         <transforms:coefficient data-type:parameter="Pacific Blue-A"  transforms:value="0.001945834" />
         <transforms:coefficient data-type:parameter="PerCP-Cy5-5-A"  transforms:value="1" />
         <transforms:coefficient data-type:parameter="APC-A"  transforms:value="0.0329879187" />
         <transforms:coefficient data-type:parameter="FITC-A"  transforms:value="0" />
       </transforms:spillover>
       <transforms:spillover data-type:parameter="APC-A"  userProvidedCompInfix="Comp-APC-A" >
         <transforms:coefficient data-type:parameter="PE-Texas Red-A"  transforms:value="0.0049405838" />
         <transforms:coefficient data-type:parameter="PE-A"  transforms:value="0.0011882441" />
         <transforms:coefficient data-type:parameter="PE-Cy7-A"  transforms:value="0.0620386302" />
         <transforms:coefficient data-type:parameter="Pacific Blue-A"  transforms:value="0.000810631" />
         <transforms:coefficient data-type:parameter="PerCP-Cy5-5-A"  transforms:value="0.0059229871" />
         <transforms:coefficient data-type:parameter="APC-A"  transforms:value="1" />
         <transforms:coefficient data-type:parameter="FITC-A"  transforms:value="0" />
       </transforms:spillover>
       <transforms:spillover data-type:parameter="FITC-A"  userProvidedCompInfix="Comp-FITC-A" >
         <transforms:coefficient data-type:parameter="PE-Texas Red-A"  transforms:value="0" />
         <transforms:coefficient data-type:parameter="PE-A"  transforms:value="0.0028000667" />
         <transforms:coefficient data-type:parameter="PE-Cy7-A"  transforms:value="0" />
         <transforms:coefficient data-type:parameter="Pacific Blue-A"  transforms:value="0.001601232" />
         <transforms:coefficient data-type:parameter="PerCP-Cy5-5-A"  transforms:value="0.0168692172" />
         <transforms:coefficient data-type:parameter="APC-A"  transforms:value="0.0003940577" />
         <transforms:coefficient data-type:parameter="FITC-A"  transforms:value="1" />
       </transforms:spillover>
     </transforms:spilloverMatrix>
   </Matrices>
   <Cytometers>
     <Cytometer name="DIVA"  cyt="FACSAriaIII (FACSAriaII)"  useFCS3="1"  extraNegs="0"  widthBasis="-100"  linMin="0"  logMin="3"  linMax="262144"  logMax="262144"  linearRescale="1"  logRescale="1"  linFromKW="1"  logFromKW="1"  useGain="0"  useTransform="1"  transformType="BIEX"  manufacturer=""  serialnumber=""  homepage="workspaces-and-samples/flowjo-and-your-cytometer/ws-cytometer-bd/"  icon="bd.PNG" >
       <LinParams>
         <Param>time</Param>
       </LinParams>
       <LogParams/>
       <FilterParams/>
       <TransformStore>
         <MatrixID matrixId="4feaacfc-4f16-4660-abdb-af4ed19f9d35" >
           <Transforms>
             <transforms:linear transforms:minRange="0"  transforms:maxRange="262144"  gain="1" >
               <data-type:parameter data-type:name="FSC-H" />
             </transforms:linear>
             <transforms:biex transforms:length="256"  transforms:maxRange="262144"  transforms:neg="0"  transforms:width="-100"  transforms:pos="4.418539922" >
               <data-type:parameter data-type:name="APC-A" />
             </transforms:biex>
             <transforms:biex transforms:length="256"  transforms:maxRange="262144"  transforms:neg="0"  transforms:width="-100"  transforms:pos="4.418539922" >
               <data-type:parameter data-type:name="PE-Cy7-A" />
             </transforms:biex>
             <transforms:biex transforms:length="256"  transforms:maxRange="262144"  transforms:neg="0"  transforms:width="-100"  transforms:pos="5.15" >
               <data-type:parameter data-type:name="PerCP-Cy5-5-A" />
             </transforms:biex>
             <transforms:linear transforms:minRange="0"  transforms:maxRange="262144"  gain="1" >
               <data-type:parameter data-type:name="SSC-H" />
             </transforms:linear>
             <transforms:biex transforms:length="256"  transforms:maxRange="262144"  transforms:neg="0"  transforms:width="-100"  transforms:pos="5.05" >
               <data-type:parameter data-type:name="PE-Texas Red-A" />
             </transforms:biex>
             <transforms:biex transforms:length="256"  transforms:maxRange="262144"  transforms:neg="0"  transforms:width="-100"  transforms:pos="5.25" >
               <data-type:parameter data-type:name="Pacific Blue-A" />
             </transforms:biex>
             <transforms:biex transforms:length="256"  transforms:maxRange="262144"  transforms:neg="0"  transforms:width="-100"  transforms:pos="4.418539922" >
               <data-type:parameter data-type:name="FITC-A" />
             </transforms:biex>
             <transforms:linear transforms:minRange="0"  transforms:maxRange="262144"  gain="1" >
               <data-type:parameter data-type:name="FSC-A" />
             </transforms:linear>
             <transforms:biex transforms:length="256"  transforms:maxRange="262144"  transforms:neg="0"  transforms:width="-100"  transforms:pos="5.2" >
               <data-type:parameter data-type:name="PE-A" />
             </transforms:biex>
             <transforms:linear transforms:minRange="0"  transforms:maxRange="262144"  gain="1" >
               <data-type:parameter data-type:name="SSC-A" />
             </transforms:linear>
           </Transforms>
         </MatrixID>
       </TransformStore>
     </Cytometer>
   </Cytometers>
   <Groups>
     <GroupNode name="All Samples"  annotation=""  owningGroup="All Samples"  expanded="1"  sortPriority="10"  count="-1" >
       <Graph smoothing="0"  backColor="#ffffff"  foreColor="#000000"  type="Pseudocolor"  fast="1" >
         <Axis dimension="x"  name=""  label=""  auto="auto" />
         <Axis dimension="y"  name=""  label=""  auto="auto" />
         <GraphSettings level="5%"  smoothingHighResolution="1"  contourHighResolution="1"  histogramSmoothingCount="0"  graphResolution="256"  showOutliers="0"  drawLargeDots="0"  dotsToDraw="8000"  tint="le.chartfill.tinted.40"  lineWeight="le.lineweight.normal"  lineStyle="le.linestyle.solid" />
         <GraphEnvironment showGrid="0"  showAxes="tnlTNL"  showGates="1"  showFreqOnPlots="1"  showGateNameOnPlots="1"  showMedians="0"  showUncomped="0"  addEventParam="0"  lastYAxisName="" >
           <TextTraits font="SansSerif"  size="11"  name="Labels"  style="plain"  color="#000000"  background="#00ffffff"  just="left" />
           <TextTraits font="SansSerif"  size="11"  name="LayoutGates"  style="plain"  color="#000000"  background="#00ffffff"  just="left" />
           <TextTraits font="SansSerif"  size="9"  name="Numbers"  style="plain"  color="#000000"  background="#00ffffff"  just="left" />
           <TextTraits font="SansSerif"  size="9"  name="Legend"  style="plain"  color="#000000"  background="#00ffffff"  just="left" />
         </GraphEnvironment>
       </Graph>
       <Group name="All Samples"  live="1"  role="ws.group.dlog.test"  key=""  synchronized="0"  foreground="#000000"  fontStyle="bold" >
         <Criteria/>
         <SampleRefs>
           <SampleRef sampleID="1" />
         </SampleRefs>
         <Keywords/>
       </Group>
     </GroupNode>
     <GroupNode name="Compensation"  annotation=""  owningGroup="Compensation"  expanded="1"  sortPriority="10"  count="-1" >
       <Graph smoothing="0"  backColor="#ffffff"  foreColor="#000000"  type="Pseudocolor"  fast="1" >
         <Axis dimension="x"  name=""  label=""  auto="auto" />
         <Axis dimension="y"  name=""  label=""  auto="auto" />
         <GraphSettings level="5%"  smoothingHighResolution="1"  contourHighResolution="1"  histogramSmoothingCount="0"  graphResolution="256"  showOutliers="0"  drawLargeDots="0"  dotsToDraw="8000"  tint="le.chartfill.tinted.40"  lineWeight="le.lineweight.normal"  lineStyle="le.linestyle.solid" />
         <GraphEnvironment showGrid="0"  showAxes="tnlTNL"  showGates="1"  showFreqOnPlots="1"  showGateNameOnPlots="1"  showMedians="0"  showUncomped="0"  addEventParam="0"  lastYAxisName="" >
           <TextTraits font="SansSerif"  size="11"  name="Labels"  style="plain"  color="#000000"  background="#00ffffff"  just="left" />
           <TextTraits font="SansSerif"  size="11"  name="LayoutGates"  style="plain"  color="#000000"  background="#00ffffff"  just="left" />
           <TextTraits font="SansSerif"  size="9"  name="Numbers"  style="plain"  color="#000000"  background="#00ffffff"  just="left" />
           <TextTraits font="SansSerif"  size="9"  name="Legend"  style="plain"  color="#000000"  background="#00ffffff"  just="left" />
         </GraphEnvironment>
       </Graph>
       <Group name="Compensation"  live="1"  role="ws.group.dlog.compensation"  key=""  synchronized="0"  foreground="#bc1900"  fontStyle="bold" >
         <Criteria>
           <Criterion connector="And"  keyword="$FIL"  function="Contains"  value="comp" />
           <Criterion connector="Or"  keyword="$FIL"  function="Contains"  value="unstained" />
         </Criteria>
         <Keywords/>
       </Group>
     </GroupNode>
   </Groups>
   <SampleList>
     <Sample>
       <DataSet uri="file:/Users/carlitos/Desktop/29%20Tgd%20&amp;%20Macrophages/1%20Figures%20Data/Figure%203/Bazo_001_3.fcs"  sampleID="1" />
       <transforms:spilloverMatrix spectral="0"  weightOptAlgorithmType="OLS"  prefix="Comp-"  name="Acquisition-defined"  editable="0"  color="#c0c0c0"  version="FlowJo-10.10.0"  status="FINALIZED"  transforms:id="4feaacfc-4f16-4660-abdb-af4ed19f9d35"  suffix="" >
         <data-type:parameters>
           <data-type:parameter data-type:name="PE-Texas Red-A"  userProvidedCompInfix="Comp-PE-Texas Red-A" />
           <data-type:parameter data-type:name="PE-A"  userProvidedCompInfix="Comp-PE-A" />
           <data-type:parameter data-type:name="PE-Cy7-A"  userProvidedCompInfix="Comp-PE-Cy7-A" />
           <data-type:parameter data-type:name="Pacific Blue-A"  userProvidedCompInfix="Comp-Pacific Blue-A" />
           <data-type:parameter data-type:name="PerCP-Cy5-5-A"  userProvidedCompInfix="Comp-PerCP-Cy5-5-A" />
           <data-type:parameter data-type:name="APC-A"  userProvidedCompInfix="Comp-APC-A" />
           <data-type:parameter data-type:name="FITC-A"  userProvidedCompInfix="Comp-FITC-A" />
         </data-type:parameters>
         <transforms:spillover data-type:parameter="PE-Texas Red-A"  userProvidedCompInfix="Comp-PE-Texas Red-A" >
           <transforms:coefficient data-type:parameter="PE-Texas Red-A"  transforms:value="1" />
           <transforms:coefficient data-type:parameter="PE-A"  transforms:value="0.0396820083" />
           <transforms:coefficient data-type:parameter="PE-Cy7-A"  transforms:value="0.066076085" />
           <transforms:coefficient data-type:parameter="Pacific Blue-A"  transforms:value="0.0007372929" />
           <transforms:coefficient data-type:parameter="PerCP-Cy5-5-A"  transforms:value="0.0133637171" />
           <transforms:coefficient data-type:parameter="APC-A"  transforms:value="0.0281613003" />
           <transforms:coefficient data-type:parameter="FITC-A"  transforms:value="0" />
         </transforms:spillover>
         <transforms:spillover data-type:parameter="PE-A"  userProvidedCompInfix="Comp-PE-A" >
           <transforms:coefficient data-type:parameter="PE-Texas Red-A"  transforms:value="0.8333741426" />
           <transforms:coefficient data-type:parameter="PE-A"  transforms:value="1" />
           <transforms:coefficient data-type:parameter="PE-Cy7-A"  transforms:value="0.0165795311" />
           <transforms:coefficient data-type:parameter="Pacific Blue-A"  transforms:value="0.0001147274" />
           <transforms:coefficient data-type:parameter="PerCP-Cy5-5-A"  transforms:value="0.0433662347" />
           <transforms:coefficient data-type:parameter="APC-A"  transforms:value="0.0002823957" />
           <transforms:coefficient data-type:parameter="FITC-A"  transforms:value="0.0021101933" />
         </transforms:spillover>
         <transforms:spillover data-type:parameter="PE-Cy7-A"  userProvidedCompInfix="Comp-PE-Cy7-A" >
           <transforms:coefficient data-type:parameter="PE-Texas Red-A"  transforms:value="0.6575498581" />
           <transforms:coefficient data-type:parameter="PE-A"  transforms:value="0.7897435427" />
           <transforms:coefficient data-type:parameter="PE-Cy7-A"  transforms:value="1" />
           <transforms:coefficient data-type:parameter="Pacific Blue-A"  transforms:value="0.0015386768" />
           <transforms:coefficient data-type:parameter="PerCP-Cy5-5-A"  transforms:value="0.0376498885" />
           <transforms:coefficient data-type:parameter="APC-A"  transforms:value="0.0024234459" />
           <transforms:coefficient data-type:parameter="FITC-A"  transforms:value="0" />
         </transforms:spillover>
         <transforms:spillover data-type:parameter="Pacific Blue-A"  userProvidedCompInfix="Comp-Pacific Blue-A" >
           <transforms:coefficient data-type:parameter="PE-Texas Red-A"  transforms:value="0" />
           <transforms:coefficient data-type:parameter="PE-A"  transforms:value="0.0108729536" />
           <transforms:coefficient data-type:parameter="PE-Cy7-A"  transforms:value="0" />
           <transforms:coefficient data-type:parameter="Pacific Blue-A"  transforms:value="1" />
           <transforms:coefficient data-type:parameter="PerCP-Cy5-5-A"  transforms:value="0" />
           <transforms:coefficient data-type:parameter="APC-A"  transforms:value="0.0004817196" />
           <transforms:coefficient data-type:parameter="FITC-A"  transforms:value="0" />
         </transforms:spillover>
         <transforms:spillover data-type:parameter="PerCP-Cy5-5-A"  userProvidedCompInfix="Comp-PerCP-Cy5-5-A" >
           <transforms:coefficient data-type:parameter="PE-Texas Red-A"  transforms:value="0" />
           <transforms:coefficient data-type:parameter="PE-A"  transforms:value="0.0042700176" />
           <transforms:coefficient data-type:parameter="PE-Cy7-A"  transforms:value="0.2332497388" />
           <transforms:coefficient data-type:parameter="Pacific Blue-A"  transforms:value="0.001945834" />
           <transforms:coefficient data-type:parameter="PerCP-Cy5-5-A"  transforms:value="1" />
           <transforms:coefficient data-type:parameter="APC-A"  transforms:value="0.0329879187" />
           <transforms:coefficient data-type:parameter="FITC-A"  transforms:value="0" />
         </transforms:spillover>
         <transforms:spillover data-type:parameter="APC-A"  userProvidedCompInfix="Comp-APC-A" >
           <transforms:coefficient data-type:parameter="PE-Texas Red-A"  transforms:value="0.0049405838" />
           <transforms:coefficient data-type:parameter="PE-A"  transforms:value="0.0011882441" />
           <transforms:coefficient data-type:parameter="PE-Cy7-A"  transforms:value="0.0620386302" />
           <transforms:coefficient data-type:parameter="Pacific Blue-A"  transforms:value="0.000810631" />
           <transforms:coefficient data-type:parameter="PerCP-Cy5-5-A"  transforms:value="0.0059229871" />
           <transforms:coefficient data-type:parameter="APC-A"  transforms:value="1" />
           <transforms:coefficient data-type:parameter="FITC-A"  transforms:value="0" />
         </transforms:spillover>
         <transforms:spillover data-type:parameter="FITC-A"  userProvidedCompInfix="Comp-FITC-A" >
           <transforms:coefficient data-type:parameter="PE-Texas Red-A"  transforms:value="0" />
           <transforms:coefficient data-type:parameter="PE-A"  transforms:value="0.0028000667" />
           <transforms:coefficient data-type:parameter="PE-Cy7-A"  transforms:value="0" />
           <transforms:coefficient data-type:parameter="Pacific Blue-A"  transforms:value="0.001601232" />
           <transforms:coefficient data-type:parameter="PerCP-Cy5-5-A"  transforms:value="0.0168692172" />
           <transforms:coefficient data-type:parameter="APC-A"  transforms:value="0.0003940577" />
           <transforms:coefficient data-type:parameter="FITC-A"  transforms:value="1" />
         </transforms:spillover>
       </transforms:spilloverMatrix>
       <Transformations>
         <transforms:linear transforms:minRange="0"  transforms:maxRange="262144"  gain="1" >
           <data-type:parameter data-type:name="FSC-A" />
         </transforms:linear>
         <transforms:linear transforms:minRange="0"  transforms:maxRange="262144"  gain="1" >
           <data-type:parameter data-type:name="FSC-H" />
         </transforms:linear>
         <transforms:linear transforms:minRange="0"  transforms:maxRange="262144"  gain="1" >
           <data-type:parameter data-type:name="SSC-A" />
         </transforms:linear>
         <transforms:linear transforms:minRange="0"  transforms:maxRange="262144"  gain="1" >
           <data-type:parameter data-type:name="SSC-H" />
         </transforms:linear>
         <transforms:biex transforms:length="256"  transforms:maxRange="262144"  transforms:neg="0"  transforms:width="-100"  transforms:pos="5.05" >
           <data-type:parameter data-type:name="PE-Texas Red-A" />
         </transforms:biex>
         <transforms:biex transforms:length="256"  transforms:maxRange="262144"  transforms:neg="0"  transforms:width="-100"  transforms:pos="5.2" >
           <data-type:parameter data-type:name="PE-A" />
         </transforms:biex>
         <transforms:biex transforms:length="256"  transforms:maxRange="262144"  transforms:neg="0"  transforms:width="-100"  transforms:pos="4.418539922" >
           <data-type:parameter data-type:name="PE-Cy7-A" />
         </transforms:biex>
         <transforms:biex transforms:length="256"  transforms:maxRange="262144"  transforms:neg="0"  transforms:width="-100"  transforms:pos="5.25" >
           <data-type:parameter data-type:name="Pacific Blue-A" />
         </transforms:biex>
         <transforms:biex transforms:length="256"  transforms:maxRange="262144"  transforms:neg="0"  transforms:width="-100"  transforms:pos="5.15" >
           <data-type:parameter data-type:name="PerCP-Cy5-5-A" />
         </transforms:biex>
         <transforms:biex transforms:length="256"  transforms:maxRange="262144"  transforms:neg="0"  transforms:width="-100"  transforms:pos="4.418539922" >
           <data-type:parameter data-type:name="APC-A" />
         </transforms:biex>
         <transforms:biex transforms:length="256"  transforms:maxRange="262144"  transforms:neg="0"  transforms:width="-100"  transforms:pos="4.418539922" >
           <data-type:parameter data-type:name="FITC-A" />
         </transforms:biex>
         <transforms:linear transforms:minRange="0"  transforms:maxRange="216.273"  gain="1" >
           <data-type:parameter data-type:name="Time" />
         </transforms:linear>
         <transforms:biex transforms:length="256"  transforms:maxRange="262144"  transforms:neg="0"  transforms:width="-100"  transforms:pos="5.05" >
           <data-type:parameter data-type:name="Comp-PE-Texas Red-A" />
         </transforms:biex>
         <transforms:biex transforms:length="256"  transforms:maxRange="262144"  transforms:neg="0"  transforms:width="-100"  transforms:pos="5.2" >
           <data-type:parameter data-type:name="Comp-PE-A" />
         </transforms:biex>
         <transforms:biex transforms:length="256"  transforms:maxRange="262144"  transforms:neg="0"  transforms:width="-100"  transforms:pos="4.418539922" >
           <data-type:parameter data-type:name="Comp-PE-Cy7-A" />
         </transforms:biex>
         <transforms:biex transforms:length="256"  transforms:maxRange="262144"  transforms:neg="0"  transforms:width="-100"  transforms:pos="5.25" >
           <data-type:parameter data-type:name="Comp-Pacific Blue-A" />
         </transforms:biex>
         <transforms:biex transforms:length="256"  transforms:maxRange="262144"  transforms:neg="0"  transforms:width="-100"  transforms:pos="5.15" >
           <data-type:parameter data-type:name="Comp-PerCP-Cy5-5-A" />
         </transforms:biex>
         <transforms:biex transforms:length="256"  transforms:maxRange="262144"  transforms:neg="0"  transforms:width="-100"  transforms:pos="4.418539922" >
           <data-type:parameter data-type:name="Comp-APC-A" />
         </transforms:biex>
         <transforms:biex transforms:length="256"  transforms:maxRange="262144"  transforms:neg="0"  transforms:width="-100"  transforms:pos="4.418539922" >
           <data-type:parameter data-type:name="Comp-FITC-A" />
         </transforms:biex>
       </Transformations>
       <Keywords>
         <Keyword name="FJ_FCS_VERSION"  value="3" />
         <Keyword name="$BEGINANALYSIS"  value="0" />
         <Keyword name="$ENDANALYSIS"  value="0" />
         <Keyword name="$BEGINSTEXT"  value="0" />
         <Keyword name="$ENDSTEXT"  value="0" />
         <Keyword name="$BEGINDATA"  value="3188" />
         <Keyword name="$ENDDATA"  value="10415443           " />
         <Keyword name="$FIL"  value="Bazo_001_3.fcs" />
         <Keyword name="$SYS"  value="Windows XP 5.1" />
         <Keyword name="$TOT"  value="216922             " />
         <Keyword name="$PAR"  value="12" />
         <Keyword name="$MODE"  value="L" />
         <Keyword name="$BYTEORD"  value="4,3,2,1" />
         <Keyword name="$DATATYPE"  value="F" />
         <Keyword name="$NEXTDATA"  value="0" />
         <Keyword name="CREATOR"  value="BD FACSDiva Software Version 6.1.3" />
         <Keyword name="TUBE NAME"  value="3" />
         <Keyword name="$SRC"  value="Bazo_001" />
         <Keyword name="EXPERIMENT NAME"  value="citocinas 08feb23" />
         <Keyword name="GUID"  value="c114fd0d-8cd1-4926-88dd-1227ebb83652" />
         <Keyword name="$DATE"  value="17-FEB-2023" />
         <Keyword name="$BTIM"  value="10:40:17" />
         <Keyword name="$ETIM"  value="10:43:55" />
         <Keyword name="$CYT"  value="FACSAriaIII (FACSAriaII)" />
         <Keyword name="CYTNUM"  value="P64828200075" />
         <Keyword name="WINDOW EXTENSION"  value="2.00" />
         <Keyword name="EXPORT USER NAME"  value="INMCELULAR" />
         <Keyword name="EXPORT TIME"  value="17-FEB-2023-10:59:34" />
         <Keyword name="$OP"  value="INMCELULAR" />
         <Keyword name="FSC ASF"  value="0.93" />
         <Keyword name="AUTOBS"  value="TRUE" />
         <Keyword name="$INST"  value="ENCB-IPN" />
         <Keyword name="LASER1NAME"  value="488nm" />
         <Keyword name="LASER1DELAY"  value="0.00" />
         <Keyword name="LASER1ASF"  value="0.86" />
         <Keyword name="LASER2NAME"  value="561nm" />
         <Keyword name="LASER2DELAY"  value="-39.30" />
         <Keyword name="LASER2ASF"  value="0.79" />
         <Keyword name="LASER3NAME"  value="633nm" />
         <Keyword name="LASER3DELAY"  value="-82.19" />
         <Keyword name="LASER3ASF"  value="0.62" />
         <Keyword name="LASER4NAME"  value="405nm" />
         <Keyword name="LASER4DELAY"  value="41.71" />
         <Keyword name="LASER4ASF"  value="0.63" />
         <Keyword name="$TIMESTEP"  value="0.01" />
         <Keyword name="SPILL"  value="7,PE-Texas Red-A,PE-A,PE-Cy7-A,Pacific Blue-A,PerCP-Cy5-5-A,APC-A,FITC-A,1,0.039682006501231916,0.0660760872789911,0.0007372929485384207,0.013363717362289966,0.02816130089177985,0,0.8333741237040576,1,0.016579531738336054,0.00011472740198800713,0.0433662338454469,0.0002823956677297742,0.0021101931916797222,0.6575498431862274,0.789743534882089,1,0.0015386767414308261,0.037649886699711414,0.0024234458147563403,0,0,0.010872953829977907,0,1,0,0.0004817196383548137,0,0,0.004270017757084662,0.23324973357074147,0.0019458340240405593,1,0.03298791704695989,0,0.004940583984278322,0.0011882441341754823,0.062038628444071924,0.0008106309653117302,0.005922986997517632,1,0,0,0.0028000666371987837,0,0.0016012319350805818,0.01686921650559747,0.0003940577579871589,1" />
         <Keyword name="APPLY COMPENSATION"  value="TRUE" />
         <Keyword name="THRESHOLD"  value="FSC,5000" />
         <Keyword name="$P1N"  value="FSC-A" />
         <Keyword name="$P1R"  value="262144" />
         <Keyword name="$P1B"  value="32" />
         <Keyword name="$P1E"  value="0,0" />
         <Keyword name="$P1V"  value="280" />
         <Keyword name="$P1G"  value="1.0" />
         <Keyword name="P1DISPLAY"  value="LIN" />
         <Keyword name="P1BS"  value="0" />
         <Keyword name="P1MS"  value="0" />
         <Keyword name="$P2N"  value="FSC-H" />
         <Keyword name="$P2R"  value="262144" />
         <Keyword name="$P2B"  value="32" />
         <Keyword name="$P2E"  value="0,0" />
         <Keyword name="$P2V"  value="280" />
         <Keyword name="$P2G"  value="1.0" />
         <Keyword name="P2DISPLAY"  value="LIN" />
         <Keyword name="P2BS"  value="0" />
         <Keyword name="P2MS"  value="0" />
         <Keyword name="$P3N"  value="SSC-A" />
         <Keyword name="$P3R"  value="262144" />
         <Keyword name="$P3B"  value="32" />
         <Keyword name="$P3E"  value="0,0" />
         <Keyword name="$P3V"  value="420" />
         <Keyword name="$P3G"  value="1.0" />
         <Keyword name="P3DISPLAY"  value="LIN" />
         <Keyword name="P3BS"  value="0" />
         <Keyword name="P3MS"  value="0" />
         <Keyword name="$P4N"  value="SSC-H" />
         <Keyword name="$P4R"  value="262144" />
         <Keyword name="$P4B"  value="32" />
         <Keyword name="$P4E"  value="0,0" />
         <Keyword name="$P4V"  value="420" />
         <Keyword name="$P4G"  value="1.0" />
         <Keyword name="P4DISPLAY"  value="LIN" />
         <Keyword name="P4BS"  value="0" />
         <Keyword name="P4MS"  value="0" />
         <Keyword name="$P5N"  value="PE-Texas Red-A" />
         <Keyword name="$P5R"  value="262144" />
         <Keyword name="$P5B"  value="32" />
         <Keyword name="$P5E"  value="0,0" />
         <Keyword name="$P5V"  value="560" />
         <Keyword name="$P5G"  value="1.0" />
         <Keyword name="P5DISPLAY"  value="LOG" />
         <Keyword name="P5BS"  value="2283" />
         <Keyword name="P5MS"  value="0" />
         <Keyword name="$P6N"  value="PE-A" />
         <Keyword name="$P6R"  value="262144" />
         <Keyword name="$P6B"  value="32" />
         <Keyword name="$P6E"  value="0,0" />
         <Keyword name="$P6V"  value="420" />
         <Keyword name="$P6G"  value="1.0" />
         <Keyword name="P6DISPLAY"  value="LOG" />
         <Keyword name="P6BS"  value="13884" />
         <Keyword name="P6MS"  value="0" />
         <Keyword name="$P7N"  value="PE-Cy7-A" />
         <Keyword name="$P7R"  value="262144" />
         <Keyword name="$P7B"  value="32" />
         <Keyword name="$P7E"  value="0,0" />
         <Keyword name="$P7V"  value="580" />
         <Keyword name="$P7G"  value="1.0" />
         <Keyword name="P7DISPLAY"  value="LOG" />
         <Keyword name="P7BS"  value="578" />
         <Keyword name="P7MS"  value="0" />
         <Keyword name="$P8N"  value="Pacific Blue-A" />
         <Keyword name="$P8R"  value="262144" />
         <Keyword name="$P8B"  value="32" />
         <Keyword name="$P8E"  value="0,0" />
         <Keyword name="$P8V"  value="400" />
         <Keyword name="$P8G"  value="1.0" />
         <Keyword name="P8DISPLAY"  value="LOG" />
         <Keyword name="P8BS"  value="477" />
         <Keyword name="P8MS"  value="0" />
         <Keyword name="$P9N"  value="PerCP-Cy5-5-A" />
         <Keyword name="$P9R"  value="262144" />
         <Keyword name="$P9B"  value="32" />
         <Keyword name="$P9E"  value="0,0" />
         <Keyword name="$P9V"  value="480" />
         <Keyword name="$P9G"  value="1.0" />
         <Keyword name="P9DISPLAY"  value="LOG" />
         <Keyword name="P9BS"  value="277" />
         <Keyword name="P9MS"  value="0" />
         <Keyword name="$P10N"  value="APC-A" />
         <Keyword name="$P10R"  value="262144" />
         <Keyword name="$P10B"  value="32" />
         <Keyword name="$P10E"  value="0,0" />
         <Keyword name="$P10V"  value="590" />
         <Keyword name="$P10G"  value="1.0" />
         <Keyword name="P10DISPLAY"  value="LOG" />
         <Keyword name="P10BS"  value="425" />
         <Keyword name="P10MS"  value="0" />
         <Keyword name="$P11N"  value="FITC-A" />
         <Keyword name="$P11R"  value="262144" />
         <Keyword name="$P11B"  value="32" />
         <Keyword name="$P11E"  value="0,0" />
         <Keyword name="$P11V"  value="400" />
         <Keyword name="$P11G"  value="1.0" />
         <Keyword name="P11DISPLAY"  value="LOG" />
         <Keyword name="P11BS"  value="353" />
         <Keyword name="P11MS"  value="0" />
         <Keyword name="$P12N"  value="Time" />
         <Keyword name="$P12R"  value="262144" />
         <Keyword name="$P12B"  value="32" />
         <Keyword name="$P12E"  value="0,0" />
         <Keyword name="$P12G"  value="0.01" />
         <Keyword name="P12BS"  value="0" />
         <Keyword name="P12MS"  value="0" />
         <Keyword name="CST SETUP STATUS"  value="SUCCESS" />
         <Keyword name="CST BEADS LOT ID"  value="12777" />
         <Keyword name="CYTOMETER CONFIG NAME"  value="Nozzle 70 2022" />
         <Keyword name="CYTOMETER CONFIG CREATE DATE"  value="10_11_2022 03:38:53 PM" />
         <Keyword name="CST SETUP DATE"  value="02_02_2023 04:50:47 PM" />
         <Keyword name="CST BASELINE DATE"  value="10_11_2022 03:51:18 PM" />
         <Keyword name="$P1S"  value="" />
         <Keyword name="$P2S"  value="" />
         <Keyword name="$P3S"  value="" />
         <Keyword name="$P4S"  value="" />
         <Keyword name="$P5S"  value="" />
         <Keyword name="$P6S"  value="" />
         <Keyword name="$P7S"  value="" />
         <Keyword name="$P8S"  value="" />
         <Keyword name="$P9S"  value="" />
         <Keyword name="$P10S"  value="" />
         <Keyword name="$P11S"  value="" />
         <Keyword name="$P12S"  value="" />
         <Keyword name="FILENAME"  value="" />
         <Keyword name="$P13N"  value="Comp-PE-Texas Red-A" />
         <Keyword name="$P13S"  value="" />
         <Keyword name="$P13R"  value="262144" />
         <Keyword name="$P14N"  value="Comp-PE-A" />
         <Keyword name="$P14S"  value="" />
         <Keyword name="$P14R"  value="262144" />
         <Keyword name="$P15N"  value="Comp-PE-Cy7-A" />
         <Keyword name="$P15S"  value="" />
         <Keyword name="$P15R"  value="262144" />
         <Keyword name="$P16N"  value="Comp-Pacific Blue-A" />
         <Keyword name="$P16S"  value="" />
         <Keyword name="$P16R"  value="262144" />
         <Keyword name="$P17N"  value="Comp-PerCP-Cy5-5-A" />
         <Keyword name="$P17S"  value="" />
         <Keyword name="$P17R"  value="262144" />
         <Keyword name="$P18N"  value="Comp-APC-A" />
         <Keyword name="$P18S"  value="" />
         <Keyword name="$P18R"  value="262144" />
         <Keyword name="$P19N"  value="Comp-FITC-A" />
         <Keyword name="$P19S"  value="" />
         <Keyword name="$P19R"  value="262144" />
       </Keywords>
       <SampleNode name="Bazo_001_3.fcs"  annotation=""  owningGroup=""  expanded="1"  sortPriority="10"  count="216922"  sampleID="1" >
         <Graph smoothing="0"  backColor="#ffffff"  foreColor="#000000"  heatMapStatParameter="Comp-PE-Texas Red-A"  type="Pseudocolor"  fast="1" >
           <Axis dimension="x"  name="FSC-A"  label=""  auto="auto" />
           <Axis dimension="y"  name="FSC-H"  label=""  auto="auto" />
           <GraphSettings level="5%"  smoothingHighResolution="1"  contourHighResolution="1"  histogramSmoothingCount="0"  graphResolution="256"  showOutliers="0"  drawLargeDots="0"  dotsToDraw="8000"  tint="le.chartfill.tinted.40"  lineWeight="le.lineweight.normal"  lineStyle="le.linestyle.solid" />
           <GraphEnvironment showGrid="0"  showAxes="tnlTNL"  showGates="1"  showFreqOnPlots="1"  showGateNameOnPlots="1"  showMedians="0"  showUncomped="0"  addEventParam="0"  lastYAxisName="" >
             <TextTraits font="SansSerif"  size="11"  name="Labels"  style="plain"  color="#000000"  background="#00ffffff"  just="left" />
             <TextTraits font="SansSerif"  size="11"  name="LayoutGates"  style="plain"  color="#000000"  background="#00ffffff"  just="left" />
             <TextTraits font="SansSerif"  size="9"  name="Numbers"  style="plain"  color="#000000"  background="#00ffffff"  just="left" />
             <TextTraits font="SansSerif"  size="9"  name="Legend"  style="plain"  color="#000000"  background="#00ffffff"  just="left" />
             <WindowPosition x="-2609"  y="25"  width="390"  height="582"  displayed="0"  panelState="---" />
           </GraphEnvironment>
         </Graph>
         <Subpopulations>
           <Population name="Singlets"  annotation=""  owningGroup=""  expanded="1"  sortPriority="10"  count="204961" >
             <Graph smoothing="0"  backColor="#ffffff"  foreColor="#000000"  heatMapStatParameter="Comp-PE-Texas Red-A"  type="Pseudocolor"  fast="1" >
               <Axis dimension="x"  name="FSC-A"  label=""  auto="auto" />
               <Axis dimension="y"  name="SSC-A"  label=""  auto="auto" />
               <GraphSettings level="5%"  smoothingHighResolution="1"  contourHighResolution="1"  histogramSmoothingCount="0"  graphResolution="256"  showOutliers="0"  drawLargeDots="0"  dotsToDraw="8000"  tint="le.chartfill.tinted.40"  lineWeight="le.lineweight.normal"  lineStyle="le.linestyle.solid" />
               <GraphEnvironment showGrid="0"  showAxes="tnlTNL"  showGates="1"  showFreqOnPlots="1"  showGateNameOnPlots="1"  showMedians="0"  showUncomped="0"  addEventParam="0"  lastYAxisName="" >
                 <TextTraits font="SansSerif"  size="11"  name="Labels"  style="plain"  color="#000000"  background="#00ffffff"  just="left" />
                 <TextTraits font="SansSerif"  size="11"  name="LayoutGates"  style="plain"  color="#000000"  background="#00ffffff"  just="left" />
                 <TextTraits font="SansSerif"  size="9"  name="Numbers"  style="plain"  color="#000000"  background="#00ffffff"  just="left" />
                 <TextTraits font="SansSerif"  size="9"  name="Legend"  style="plain"  color="#000000"  background="#00ffffff"  just="left" />
                 <WindowPosition x="620"  y="38"  width="841"  height="1025"  displayed="0"  panelState="---" />
               </GraphEnvironment>
             </Graph>
             <Gate gating:id="ID480233507" >
               <gating:PolygonGate eventsInside="1"  annoOffsetX="-234"  annoOffsetY="-1"  tint="#000000"  isTinted="0"  lineWeight="Normal"  userDefined="1"  quadId="-1"  gateResolution="256" >
                 <gating:dimension>
                   <data-type:fcs-dimension data-type:name="FSC-A" />
                 </gating:dimension>
                 <gating:dimension>
                   <data-type:fcs-dimension data-type:name="FSC-H" />
                 </gating:dimension>
                 <gating:vertex>
                   <gating:coordinate data-type:value="371.8354609929" />
                   <gating:coordinate data-type:value="5682.3121387283" />
                 </gating:vertex>
                 <gating:vertex>
                   <gating:coordinate data-type:value="13014.2411347518" />
                   <gating:coordinate data-type:value="1894.1040462428" />
                 </gating:vertex>
                 <gating:vertex>
                   <gating:coordinate data-type:value="113409.8156028369" />
                   <gating:coordinate data-type:value="53413.7341040462" />
                 </gating:vertex>
                 <gating:vertex>
                   <gating:coordinate data-type:value="246526.9106382979" />
                   <gating:coordinate data-type:value="100387.514450867" />
                 </gating:vertex>
                 <gating:vertex>
                   <gating:coordinate data-type:value="253963.619858156" />
                   <gating:coordinate data-type:value="120843.838150289" />
                 </gating:vertex>
                 <gating:vertex>
                   <gating:coordinate data-type:value="239462.0368794326" />
                   <gating:coordinate data-type:value="125389.6878612717" />
                 </gating:vertex>
                 <gating:vertex>
                   <gating:coordinate data-type:value="142784.8170212766" />
                   <gating:coordinate data-type:value="100766.3352601156" />
                 </gating:vertex>
                 <gating:vertex>
                   <gating:coordinate data-type:value="37183.5460992908" />
                   <gating:coordinate data-type:value="46594.9595375723" />
                 </gating:vertex>
                 <gating:vertex>
                   <gating:coordinate data-type:value="1859.1773049645" />
                   <gating:coordinate data-type:value="12879.9075144509" />
                 </gating:vertex>
               </gating:PolygonGate>
             </Gate>
             <Subpopulations>
               <Population name="Lymphocytes"  annotation=""  owningGroup=""  expanded="1"  sortPriority="10"  count="187814" >
                 <Graph smoothing="0"  backColor="#ffffff"  foreColor="#000000"  heatMapStatParameter="Comp-PE-Texas Red-A"  type="Pseudocolor"  fast="1" >
                   <Axis dimension="x"  name="Comp-PE-Texas Red-A"  label=""  auto="auto" />
                   <Axis dimension="y"  name="Comp-PE-A"  label=""  auto="auto" />
                   <GraphSettings level="5%"  smoothingHighResolution="1"  contourHighResolution="1"  histogramSmoothingCount="0"  graphResolution="256"  showOutliers="0"  drawLargeDots="0"  dotsToDraw="8000"  tint="le.chartfill.tinted.40"  lineWeight="le.lineweight.normal"  lineStyle="le.linestyle.solid" />
                   <GraphEnvironment showGrid="0"  showAxes="tnlTNL"  showGates="1"  showFreqOnPlots="1"  showGateNameOnPlots="1"  showMedians="0"  showUncomped="0"  addEventParam="0"  lastYAxisName="" >
                     <TextTraits font="SansSerif"  size="11"  name="Labels"  style="plain"  color="#000000"  background="#00ffffff"  just="left" />
                     <TextTraits font="SansSerif"  size="11"  name="LayoutGates"  style="plain"  color="#000000"  background="#00ffffff"  just="left" />
                     <TextTraits font="SansSerif"  size="9"  name="Numbers"  style="plain"  color="#000000"  background="#00ffffff"  just="left" />
                     <TextTraits font="SansSerif"  size="9"  name="Legend"  style="plain"  color="#000000"  background="#00ffffff"  just="left" />
                     <WindowPosition x="-3215"  y="296"  width="550"  height="653"  displayed="0"  panelState="---" />
                   </GraphEnvironment>
                 </Graph>
                 <Gate gating:id="ID1048967295"  gating:parent_id="ID480233507" >
                   <gating:PolygonGate eventsInside="1"  annoOffsetX="176"  annoOffsetY="97"  tint="#000000"  isTinted="0"  lineWeight="Normal"  userDefined="1"  quadId="-1"  gateResolution="256" >
                     <gating:dimension>
                       <data-type:fcs-dimension data-type:name="FSC-A" />
                     </gating:dimension>
                     <gating:dimension>
                       <data-type:fcs-dimension data-type:name="SSC-A" />
                     </gating:dimension>
                     <gating:vertex>
                       <gating:coordinate data-type:value="16316.0165975104" />
                       <gating:coordinate data-type:value="3036.416988417" />
                     </gating:vertex>
                     <gating:vertex>
                       <gating:coordinate data-type:value="83755.5518672199" />
                       <gating:coordinate data-type:value="8097.111969112" />
                     </gating:vertex>
                     <gating:vertex>
                       <gating:coordinate data-type:value="155546.0248962656" />
                       <gating:coordinate data-type:value="39473.4208494209" />
                     </gating:vertex>
                     <gating:vertex>
                       <gating:coordinate data-type:value="176212.979253112" />
                       <gating:coordinate data-type:value="70849.7297297297" />
                     </gating:vertex>
                     <gating:vertex>
                       <gating:coordinate data-type:value="162072.4315352697" />
                       <gating:coordinate data-type:value="93116.7876447876" />
                     </gating:vertex>
                     <gating:vertex>
                       <gating:coordinate data-type:value="143037.0788381743" />
                       <gating:coordinate data-type:value="103744.2471042471" />
                     </gating:vertex>
                     <gating:vertex>
                       <gating:coordinate data-type:value="104966.3734439834" />
                       <gating:coordinate data-type:value="102226.0386100386" />
                     </gating:vertex>
                     <gating:vertex>
                       <gating:coordinate data-type:value="41877.77593361" />
                       <gating:coordinate data-type:value="67813.3127413127" />
                     </gating:vertex>
                     <gating:vertex>
                       <gating:coordinate data-type:value="17947.6182572614" />
                       <gating:coordinate data-type:value="36943.0733590734" />
                     </gating:vertex>
                     <gating:vertex>
                       <gating:coordinate data-type:value="9245.7427385892" />
                       <gating:coordinate data-type:value="15182.0849420849" />
                     </gating:vertex>
                     <gating:vertex>
                       <gating:coordinate data-type:value="11421.2116182573" />
                       <gating:coordinate data-type:value="6072.833976834" />
                     </gating:vertex>
                   </gating:PolygonGate>
                 </Gate>
                 <Subpopulations>
                   <Population name="gdT cells"  annotation=""  owningGroup=""  expanded="1"  sortPriority="10"  count="790" >
                     <Graph smoothing="0"  backColor="#ffffff"  foreColor="#000000"  heatMapStatParameter="Comp-PE-Texas Red-A"  type="Pseudocolor"  fast="1" >
                       <Axis dimension="x"  name="Comp-PerCP-Cy5-5-A"  label=""  auto="auto" />
                       <Axis dimension="y"  name="SSC-A"  label=""  auto="auto" />
                       <GraphSettings level="5%"  smoothingHighResolution="1"  contourHighResolution="1"  histogramSmoothingCount="0"  graphResolution="256"  showOutliers="0"  drawLargeDots="0"  dotsToDraw="8000"  tint="le.chartfill.tinted.40"  lineWeight="le.lineweight.normal"  lineStyle="le.linestyle.solid" />
                       <GraphEnvironment showGrid="0"  showAxes="tnlTNL"  showGates="1"  showFreqOnPlots="1"  showGateNameOnPlots="1"  showMedians="0"  showUncomped="0"  addEventParam="0"  lastYAxisName="" >
                         <TextTraits font="SansSerif"  size="11"  name="Labels"  style="plain"  color="#000000"  background="#00ffffff"  just="left" />
                         <TextTraits font="SansSerif"  size="11"  name="LayoutGates"  style="plain"  color="#000000"  background="#00ffffff"  just="left" />
                         <TextTraits font="SansSerif"  size="9"  name="Numbers"  style="plain"  color="#000000"  background="#00ffffff"  just="left" />
                         <TextTraits font="SansSerif"  size="9"  name="Legend"  style="plain"  color="#000000"  background="#00ffffff"  just="left" />
                         <WindowPosition x="452"  y="139"  width="534"  height="907"  displayed="0"  panelState="+--" />
                       </GraphEnvironment>
                     </Graph>
                     <Gate gating:id="ID1952906243"  gating:parent_id="ID1048967295" >
                       <gating:EllipsoidGate eventsInside="1"  annoOffsetX="-39"  annoOffsetY="-83"  tint="#000000"  isTinted="0"  lineWeight="Normal"  userDefined="1"  gating:distance="162.7154846710187" >
                         <gating:dimension>
                           <data-type:fcs-dimension data-type:name="Comp-PE-Texas Red-A" />
                         </gating:dimension>
                         <gating:dimension>
                           <data-type:fcs-dimension data-type:name="Comp-PE-A" />
                         </gating:dimension>
                         <gating:foci>
                           <gating:vertex>
                             <gating:coordinate data-type:value="109.8095540683" />
                             <gating:coordinate data-type:value="101.520311325" />
                           </gating:vertex>
                           <gating:vertex>
                             <gating:coordinate data-type:value="202.1904459317" />
                             <gating:coordinate data-type:value="190.479688675" />
                           </gating:vertex>
                         </gating:foci>
                         <gating:edge>
                           <gating:vertex>
                             <gating:coordinate data-type:value="210" />
                             <gating:coordinate data-type:value="198" />
                           </gating:vertex>
                           <gating:vertex>
                             <gating:coordinate data-type:value="102" />
                             <gating:coordinate data-type:value="94" />
                           </gating:vertex>
                           <gating:vertex>
                             <gating:coordinate data-type:value="188" />
                             <gating:coordinate data-type:value="124" />
                           </gating:vertex>
                           <gating:vertex>
                             <gating:coordinate data-type:value="124" />
                             <gating:coordinate data-type:value="168" />
                           </gating:vertex>
                         </gating:edge>
                       </gating:EllipsoidGate>
                     </Gate>
                     <Subpopulations>
                       <Population name="CD86+"  annotation=""  owningGroup=""  expanded="1"  sortPriority="10"  count="36" >
                         <Graph smoothing="0"  backColor="#ffffff"  foreColor="#000000"  heatMapStatParameter="Comp-PE-Texas Red-A"  type="Pseudocolor"  fast="1" >
                           <Axis dimension="x"  name="Comp-PE-Cy7-A"  label=""  auto="auto" />
                           <Axis dimension="y"  name="SSC-A"  label=""  auto="auto" />
                           <GraphSettings level="5%"  smoothingHighResolution="1"  contourHighResolution="1"  histogramSmoothingCount="0"  graphResolution="256"  showOutliers="0"  drawLargeDots="0"  dotsToDraw="8000"  tint="le.chartfill.tinted.40"  lineWeight="le.lineweight.normal"  lineStyle="le.linestyle.solid" />
                           <GraphEnvironment showGrid="0"  showAxes="tnlTNL"  showGates="1"  showFreqOnPlots="1"  showGateNameOnPlots="1"  showMedians="0"  showUncomped="0"  addEventParam="0"  lastYAxisName="" >
                             <TextTraits font="SansSerif"  size="11"  name="Labels"  style="plain"  color="#000000"  background="#00ffffff"  just="left" />
                             <TextTraits font="SansSerif"  size="11"  name="LayoutGates"  style="plain"  color="#000000"  background="#00ffffff"  just="left" />
                             <TextTraits font="SansSerif"  size="9"  name="Numbers"  style="plain"  color="#000000"  background="#00ffffff"  just="left" />
                             <TextTraits font="SansSerif"  size="9"  name="Legend"  style="plain"  color="#000000"  background="#00ffffff"  just="left" />
                             <WindowPosition x="423"  y="25"  width="568"  height="828"  displayed="1"  panelState="+--" />
                           </GraphEnvironment>
                         </Graph>
                         <Gate gating:id="ID1429136339"  gating:parent_id="ID1952906243" >
                           <gating:RectangleGate eventsInside="1"  annoOffsetX="1"  annoOffsetY="-71"  tint="#000000"  isTinted="0"  lineWeight="Normal"  userDefined="1"  percentX="0"  percentY="0" >
                             <gating:dimension gating:min="196.27616492048855"  gating:max="16885.720578159147" >
                               <data-type:fcs-dimension data-type:name="Comp-PE-Cy7-A" />
                             </gating:dimension>
                             <gating:dimension gating:min="4639.716814159292"  gating:max="107486.77286135693" >
                               <data-type:fcs-dimension data-type:name="SSC-A" />
                             </gating:dimension>
                           </gating:RectangleGate>
                         </Gate>
                       </Population>
                       <Population name="IFNg+"  annotation=""  owningGroup=""  expanded="1"  sortPriority="10"  count="52" >
                         <Graph smoothing="0"  backColor="#ffffff"  foreColor="#000000"  heatMapStatParameter="Comp-PE-Texas Red-A"  type="Pseudocolor"  fast="1" >
                           <Axis dimension="x"  name="Comp-Pacific Blue-A"  label=""  auto="auto" />
                           <Axis dimension="y"  name="SSC-A"  label=""  auto="auto" />
                           <GraphSettings level="5%"  smoothingHighResolution="1"  contourHighResolution="1"  histogramSmoothingCount="0"  graphResolution="256"  showOutliers="0"  drawLargeDots="0"  dotsToDraw="8000"  tint="le.chartfill.tinted.40"  lineWeight="le.lineweight.normal"  lineStyle="le.linestyle.solid" />
                           <GraphEnvironment showGrid="0"  showAxes="tnlTNL"  showGates="1"  showFreqOnPlots="1"  showGateNameOnPlots="1"  showMedians="0"  showUncomped="0"  addEventParam="0"  lastYAxisName="" >
                             <TextTraits font="SansSerif"  size="11"  name="Labels"  style="plain"  color="#000000"  background="#00ffffff"  just="left" />
                             <TextTraits font="SansSerif"  size="11"  name="LayoutGates"  style="plain"  color="#000000"  background="#00ffffff"  just="left" />
                             <TextTraits font="SansSerif"  size="9"  name="Numbers"  style="plain"  color="#000000"  background="#00ffffff"  just="left" />
                             <TextTraits font="SansSerif"  size="9"  name="Legend"  style="plain"  color="#000000"  background="#00ffffff"  just="left" />
                             <WindowPosition x="639"  y="25"  width="653"  height="902"  displayed="0"  panelState="---" />
                           </GraphEnvironment>
                         </Graph>
                         <Gate gating:id="ID923989893"  gating:parent_id="ID1952906243" >
                           <gating:RectangleGate eventsInside="1"  annoOffsetX="3"  annoOffsetY="-71"  tint="#000000"  isTinted="0"  lineWeight="Normal"  userDefined="1"  percentX="0"  percentY="0" >
                             <gating:dimension gating:min="189.92448127186563"  gating:max="12283.963230884166" >
                               <data-type:fcs-dimension data-type:name="Comp-Pacific Blue-A" />
                             </gating:dimension>
                             <gating:dimension gating:min="6563.251840942563"  gating:max="104239.88217967599" >
                               <data-type:fcs-dimension data-type:name="SSC-A" />
                             </gating:dimension>
                           </gating:RectangleGate>
                         </Gate>
                       </Population>
                       <Population name="Il-4"  annotation=""  owningGroup=""  expanded="1"  sortPriority="10"  count="50" >
                         <Graph smoothing="0"  backColor="#ffffff"  foreColor="#000000"  heatMapStatParameter="Comp-PE-Texas Red-A"  type="Pseudocolor"  fast="1" >
                           <Axis dimension="x"  name="Comp-PerCP-Cy5-5-A"  label=""  auto="auto" />
                           <Axis dimension="y"  name="SSC-A"  label=""  auto="auto" />
                           <GraphSettings level="5%"  smoothingHighResolution="1"  contourHighResolution="1"  histogramSmoothingCount="0"  graphResolution="256"  showOutliers="0"  drawLargeDots="0"  dotsToDraw="8000"  tint="le.chartfill.tinted.40"  lineWeight="le.lineweight.normal"  lineStyle="le.linestyle.solid" />
                           <GraphEnvironment showGrid="0"  showAxes="tnlTNL"  showGates="1"  showFreqOnPlots="1"  showGateNameOnPlots="1"  showMedians="0"  showUncomped="0"  addEventParam="0"  lastYAxisName="" >
                             <TextTraits font="SansSerif"  size="11"  name="Labels"  style="plain"  color="#000000"  background="#00ffffff"  just="left" />
                             <TextTraits font="SansSerif"  size="11"  name="LayoutGates"  style="plain"  color="#000000"  background="#00ffffff"  just="left" />
                             <TextTraits font="SansSerif"  size="9"  name="Numbers"  style="plain"  color="#000000"  background="#00ffffff"  just="left" />
                             <TextTraits font="SansSerif"  size="9"  name="Legend"  style="plain"  color="#000000"  background="#00ffffff"  just="left" />
                             <WindowPosition x="639"  y="25"  width="653"  height="1016"  displayed="1"  panelState="+--" />
                           </GraphEnvironment>
                         </Graph>
                         <Gate gating:id="ID650491672"  gating:parent_id="ID1952906243" >
                           <gating:RectangleGate eventsInside="1"  annoOffsetX="-5"  annoOffsetY="-75"  tint="#000000"  isTinted="0"  lineWeight="Normal"  userDefined="1"  percentX="0"  percentY="0" >
                             <gating:dimension gating:min="411.87386548567156"  gating:max="44394.832749959496" >
                               <data-type:fcs-dimension data-type:name="Comp-PerCP-Cy5-5-A" />
                             </gating:dimension>
                             <gating:dimension gating:min="3479.787610619469"  gating:max="106326.84365781711" >
                               <data-type:fcs-dimension data-type:name="SSC-A" />
                             </gating:dimension>
                           </gating:RectangleGate>
                         </Gate>
                       </Population>
                       <Population name="IL-17"  annotation=""  owningGroup=""  expanded="1"  sortPriority="10"  count="48" >
                         <Graph smoothing="0"  backColor="#ffffff"  foreColor="#000000"  heatMapStatParameter="Comp-PE-Texas Red-A"  type="Pseudocolor"  fast="1" >
                           <Axis dimension="x"  name="Comp-APC-A"  label=""  auto="auto" />
                           <Axis dimension="y"  name="SSC-A"  label=""  auto="auto" />
                           <GraphSettings level="5%"  smoothingHighResolution="1"  contourHighResolution="1"  histogramSmoothingCount="0"  graphResolution="256"  showOutliers="0"  drawLargeDots="0"  dotsToDraw="8000"  tint="le.chartfill.tinted.40"  lineWeight="le.lineweight.normal"  lineStyle="le.linestyle.solid" />
                           <GraphEnvironment showGrid="0"  showAxes="tnlTNL"  showGates="1"  showFreqOnPlots="1"  showGateNameOnPlots="1"  showMedians="0"  showUncomped="0"  addEventParam="0"  lastYAxisName="" >
                             <TextTraits font="SansSerif"  size="11"  name="Labels"  style="plain"  color="#000000"  background="#00ffffff"  just="left" />
                             <TextTraits font="SansSerif"  size="11"  name="LayoutGates"  style="plain"  color="#000000"  background="#00ffffff"  just="left" />
                             <TextTraits font="SansSerif"  size="9"  name="Numbers"  style="plain"  color="#000000"  background="#00ffffff"  just="left" />
                             <TextTraits font="SansSerif"  size="9"  name="Legend"  style="plain"  color="#000000"  background="#00ffffff"  just="left" />
                             <WindowPosition x="639"  y="25"  width="653"  height="902"  displayed="1"  panelState="---" />
                           </GraphEnvironment>
                         </Graph>
                         <Gate gating:id="ID1702936871"  gating:parent_id="ID1952906243" >
                           <gating:RectangleGate eventsInside="1"  annoOffsetX="-4"  annoOffsetY="-75"  tint="#000000"  isTinted="0"  lineWeight="Normal"  userDefined="1"  percentX="0"  percentY="0" >
                             <gating:dimension gating:min="190.12547037218366"  gating:max="98580.8509544185" >
                               <data-type:fcs-dimension data-type:name="Comp-APC-A" />
                             </gating:dimension>
                             <gating:dimension gating:min="2316.441826215022"  gating:max="106556.32400589102" >
                               <data-type:fcs-dimension data-type:name="SSC-A" />
                             </gating:dimension>
                           </gating:RectangleGate>
                         </Gate>
                       </Population>
                     </Subpopulations>
                   </Population>
                 </Subpopulations>
               </Population>
             </Subpopulations>
           </Population>
         </Subpopulations>
       </SampleNode>
     </Sample>
   </SampleList>
   <TableEditor title="FlowJo Tables: Figure 3.wsp"  current="Table" >
     <Table name="Table"  outputFile="file:/Users/carlitos/Table"  color="#00ffffff"  isBatch="0"  quickclose="0"  destination="toDisplay"  outputFormat="fj.document.type.table" >
       <PrintLayout flipPattern0="0"  rows="1"  columns="1"  padding="36"  header=""  footer=""  headerActive="0"  footerActive="0"  scalingMode="fj.print.scale.none"  scaling="1"  orientation="1"  width="595.2744"  height="841.8888"  imageableX="72"  imageableY="72"  imageableWidth="451.2744"  imageableHeight="697.8888" />
       <PageSection sectionName="header" >&lt;table width=&quot;100%&quot;&gt;&lt;tr&gt;&lt;td align=&quot;left&quot; valign=&quot;top&quot;&gt;&amp;NBSP&amp;NBSP&amp;NBSP&amp;NBSP&lt;IMG SRC=&quot;file:/Applications/FlowJo.app/Contents/Resources/Java/images/fj_icon.png&quot;&gt;&lt;/IMG&gt;&lt;br/&gt;FlowJo, LLC&lt;/td&gt;&lt;td align=&quot;right&quot; valign=&quot;top&quot;&gt;Page &lt;PageNumber/&gt;&lt;/td&gt;&lt;/tr&gt;&lt;/table&gt;</PageSection>
       <PageSection sectionName="footer" >&lt;table width=&quot;100%&quot;&gt;&lt;tr&gt;&lt;td align=&quot;left&quot;  valign=&quot;bottom&quot;&gt;&lt;LongDate/&gt;&lt;/td&gt;&lt;td align=&quot;right&quot; valign=&quot;bottom&quot;&gt;&lt;Version/&gt;&lt;/td&gt;&lt;/tr&gt;&lt;/table&gt;</PageSection>
       <Iteration iterationType="SAMPLE"  iterationValue=""  iterationKeyword=""  discriminator=""  panelSize="1"  groupName="workspaceSelection" />
     </Table>
   </TableEditor>
   <LayoutEditor title="FlowJo Layouts: Figure 3.wsp"  current="Layout"  showGrid="0"  showPageBreaks="0"  showGuides="0"  showDebugOutput="0" >
     <Layout name="Layout"  outputFile="file:/Users/carlitos/Layout"  color="#00ffffff"  isBatch="0"  showGrid="0"  showRulers="1"  showDebugOutput="0"  showGuides="0"  showPageBreaks="1"  scale="1" >
       <PrintLayout flipPattern0="0"  rows="1"  columns="1"  padding="36"  header=""  footer=""  headerActive="0"  footerActive="0"  scalingMode="fj.print.scale.none"  scaling="1"  orientation="1"  width="595.2744"  height="841.8888"  imageableX="72"  imageableY="72"  imageableWidth="451.2744"  imageableHeight="697.8888" />
       <PageSection sectionName="header" >&lt;table width=&quot;100%&quot;&gt;&lt;tr&gt;&lt;td align=&quot;left&quot; valign=&quot;top&quot;&gt;&amp;NBSP&amp;NBSP&amp;NBSP&amp;NBSP&lt;IMG SRC=&quot;file:/Applications/FlowJo.app/Contents/Resources/Java/images/fj_icon.png&quot;&gt;&lt;/IMG&gt;&lt;br/&gt;FlowJo, LLC&lt;/td&gt;&lt;td align=&quot;right&quot; valign=&quot;top&quot;&gt;Page &lt;PageNumber/&gt;&lt;/td&gt;&lt;/tr&gt;&lt;/table&gt;</PageSection>
       <PageSection sectionName="footer" >&lt;table width=&quot;100%&quot;&gt;&lt;tr&gt;&lt;td align=&quot;left&quot;  valign=&quot;bottom&quot;&gt;&lt;LongDate/&gt;&lt;/td&gt;&lt;td align=&quot;right&quot; valign=&quot;bottom&quot;&gt;&lt;Version/&gt;&lt;/td&gt;&lt;/tr&gt;&lt;/table&gt;</PageSection>
       <Iteration iterationType="OFF"  iterationValue=""  iterationKeyword=""  discriminator=""  panelSize="1"  groupName="workspaceSelection" />
       <BatchSettings useCurrentGroup="1"  length="3"  name=""  order="ACROSS"  direction="COLUMNS"  append="0"  destination="toLayout"  separatePages="0"  launchApp="1"  header="0"  footer="0"  commandLineBatch="0" />
       <FigList/>
     </Layout>
     <WindowPosition x="0"  y="11"  width="900"  height="600" />
   </LayoutEditor>
   <Scripts>
     <Script lang="text/javascript"  name="New Script 		 " />
   </Scripts>
   <Exports/>
   <SOPS/>
   <experiment/>
   <weights/>
 </Workspace>
