# Supplementary material for: In Vivo Response of γδ T Cells and Macrophages to Non-Bilayer Phospholipid Arrangements in a Lupus-like Mouse Model
Source: Int J Mol Sci. 2025 Sep 5;26(17):8680. doi: 10.3390/ijms26178680 (PMC12429272; doi:10.3390/ijms26178680)
Supplement: Supplementary file 1 [file ijms-26-08680-s001.zip › ijms-3820648 Figures data/Figure 4/Figure 4 gd T in Spleen.xlsx]

## Sheet: gd T in spleen
					NPA		gd T cells	in spleen	5 days
		#	Sample	# of counted cells	% de singlets	# of singlets	% of lymphocytes	# of lymphocytes	% of gd T cells	# of gd T cells	% of gd T CD86+	# of gd T CD86+		% de Tgd IFNg+	# of gd T IFNg+		% of gd T IL4+	# of gd T IL4+		% of gd T IL17+	# of gd T IL17+
		1	Spleen	153200000	96.9	148450800	85.1	1.26332e+08	0.66	833789	4.57	38104.1		2.41	20094.3		5.26	43857.3		0.69	5753.14
		2	Spleen	103000000	97.7	100631000	83.2	83724992	0.77	644682	6.15	39648		3.8	24497.9		6.23	40163.7		2.73	17599.8
		3	Spleen	125200000	97.7	122320400	87.2	1.06663e+08	0.7	746644	5.03	37556.2		3.83	28596.5		5.35	39945.4		2.79	20831.4
		4	Spleen	88400000	96.8	85571200	80.4	6.87992e+07	0.73	502234	6.62	33247.9		2.89	14514.6		5.05	25362.8		2.4	12053.6
		5	Spleen	105600000	97.5	102960000	84.1	86589360	0.6	519536	9.52	49459.8		3.6	18703.3		3.5	18183.8		2.82	14650.9
					Tris-saline		gd T cells	in spleen	5 days
		#	Sample	# of counted cells	% de singlets	# of singlets	% of lymphocytes	# of lymphocytes	% of gd T cells	# of gd T cells	% of gd T CD86+	# of gd T CD86+		% de Tgd IFNg+	# of gd T IFNg+		% of gd T IL4+	# of gd T IL4+		% of gd T IL17+	# of gd T IL17+
		1	Spleen	58800000	97.6	57388800	79.2	4.54519e+07	1.12	509062	2.91	14813.7		4.08	20769.7		8.45	43015.7		3.58	18224.4
		2	Spleen	85000000	97.9	8.3215e+07	75.7	6.29938e+07	0.91	573243	4.7	26942.4		4.77	27343.7		7.3	41846.8		2.89	16566.7
		3	Spleen	107200000	97.6	104627200	80	83701760	0.81	677984	4.05	27458.4		1.91	12949.5		1.83	12407.1		1.45	9830.77
		4	Spleen	68800000	96.9	66667200	74.5	49667064	0.88	437070	2.97	12981		2.39	10446		4.13	18051		1.67	7299.07
		5	Spleen	69800000	95.9	66938200	69.7	4.66559e+07	0.54	251942	1.99	5013.65		3.44	8666.8		3.05	7684.23		2.91	7331.51
					NPA		gd T cells	in spleen	10 days
		#	Sample	# of counted cells	% de singlets	# of singlets	% of lymphocytes	# of lymphocytes	% of gd T cells	# of gd T cells	% of gd T CD86+	# of gd T CD86+		% de Tgd IFNg+	# of gd T IFNg+		% of gd T IL4+	# of gd T IL4+		% of gd T IL17+	# of gd T IL17+
		1	Spleen	196800000	92.5	182040000	90.7	165110280	0.48	792529	5.12	40577.5		7.57	59994.5		4.68	37090.4		6.9	54684.5
		2	Spleen	146400000	92.5	135420000	91	123232200	0.43	529898	6.81	36086.1		8.54	45253.3		6.19	32800.7		7.8	41332.1
		3	Spleen	193800000	94.5	183141000	91.6	1.67757e+08	0.43	721356	4.55	32821.7		6.63	47825.9		6.02	43425.6		5.77	41622.2
		4	Spleen	179300000	91.8	164597400	90.1	1.48302e+08	0.4	593209	6.46	38321.3		4.44	26338.5		2.83	16787.8		4.17	24736.8
		5	Spleen	153400000	93.2	142968800	93.1	1.33104e+08	0.4	532416	5.94	31625.5		3.61	19220.2		5.03	26780.5		2.97	15812.7
					Tris-saline		gd T cells	in spleen	10 days
		#	Sample	# of counted cells	% de singlets	# of singlets	% of lymphocytes	# of lymphocytes	% of gd T cells	# of gd T cells	% of gd T CD86+	# of gd T CD86+		% de Tgd IFNg+	# of gd T IFNg+		% of gd T IL4+	# of gd T IL4+		% of gd T IL17+	# of gd T IL17+
		1	Spleen	93800000	95	89110000	65.7	58545270	1.03	603016	1.85	11155.8		2.95	17789		5.02	30271.4		2.51	15135.7
		2	Spleen	111400000	95	105830000	73	77255900	0.78	602596	2.56	15426.5		1.85	11148		4.06	24465.4		1.24	7472.19
		3	Spleen	83600000	91.6	76577600	62.2	4.76313e+07	0.64	304840	1.93	5883.41		1.55	4725.02		3.09	9419.56		2.19	6676
		4	Spleen	70800000	96.2	68109600	81	55168776	0.82	452384	1.29	5835.75		0.91	4116.69		1.6	7238.14		1.29	5835.75
		5	Spleen	81600000	96.9	79070400	80.9	6.3968e+07	0.94	601299	1.56	9380.26		1.24	7456.1		2.93	17618.1		2.28	13709.6
					NPA		gd T cells	in spleen	15 days
		#	Sample	# of counted cells	% de singlets	# of singlets	% of lymphocytes	# of lymphocytes	% of gd T cells	# of gd T cells	% of gd T CD86+	# of gd T CD86+		% de Tgd IFNg+	# of gd T IFNg+		% of gd T IL4+	# of gd T IL4+		% of gd T IL17+	# of gd T IL17+
		1	Spleen	135200000	94.1	127223200	87.6	1.11448e+08	0.55	612961	10.7	65586.9		8.67	53143.8		5.74	35184		4.58	28073.6
		2	Spleen	86200000	94.3	81286600	89.8	7.29954e+07	0.54	394175	12	47301		4.47	17619.6		3.11	12258.8		2.23	8790.1
		3	Spleen	71400000	95.8	68401200	90.7	6.20399e+07	0.58	359831	9.42	33896.1		4.94	17775.7		3.48	12522.1		3.29	11838.5
		4	Spleen	112000000	95.6	107072000	90.3	96686016	0.54	522104	7.66	39993.2		4.78	24956.6		3.18	16602.9		3.58	18691.3
		5	Spleen	109600000	95.8	104996800	92.1	9.67021e+07	0.55	531861	8.99	47814.3		7.38	39251.4		4.16	22125.4		3.78	20104.4
					Tris-saline		gd T cells	in spleen	15 days
		#	Sample	# of counted cells	% de singlets	# of singlets	% of lymphocytes	# of lymphocytes	% of gd T cells	# of gd T cells	% of gd T CD86+	# of gd T CD86+		% de Tgd IFNg+	# of gd T IFNg+		% of gd T IL4+	# of gd T IL4+		% of gd T IL17+	# of gd T IL17+
		1	Spleen	98400000	92.7	91216800	80.5	73429524	0.32	234974	6.75	15860.8		0.75	1762.31		3.38	7942.14		1.13	2655.21
		2	Spleen	53600000	94.8	50812800	86.6	4.40039e+07	0.49	215619	7.47	16106.7		1.38	2975.54		3.68	7934.78		0.92	1983.7
		3	Spleen	111400000	95.8	106721200	85.4	9.11399e+07	0.66	601523	7.8	46918.8		1.82	10947.7		5.46	32843.2		1.39	8361.17
		4	Spleen	111000000	91.9	102009000	84.5	86197605	0.64	551665	5.36	29569.2		1.66	9157.63		3.6	19859.9		1.48	8164.64
		5	Spleen	111200000	94.6	105195200	82.7	8.69964e+07	0.57	495880	7.44	36893.4		2.34	11603.6		7.75	38430.7		1.63	8082.84

## Sheet: % gd T
				5 days	Spleen					10 days	Spleen					15 days	Spleen
			NPA	NPA	NPA	NPA			NPA	NPA	NPA	NPA			NPA	NPA	NPA	NPA
			gd T IFNg	ab T IFNg	gd T IL-17	ab T IL-17			gd T IFNg	ab T IFNg	gd T IL-17	ab T IL-17			gd T IFNg	ab T IFNg	gd T IL-17	ab T IL-17
		1	2.41	0.81	0.69	0.66		1	7.57	2.84	6.9	2.22		1	8.67	1.39	4.58	0.99
		2	3.8	1	2.73	1.27		2	8.54	2.18	7.8	1.5		2	4.47	1.03	2.23	0.73
		3	3.83	1.19	2.79	1.34		3	6.63	1.58	5.77	1.73		3	4.94	0.99	3.29	0.82
		4	2.89	1.1	2.4	1.8		4	4.44	2.34	4.17	1.41		4	4.78	1.01	3.58	1.47
		5	3.6	0.93	2.82	1.2		5	3.61	1.25	2.97	0.99		5	7.38	0.84	3.78	0.49
