# Supplementary material for: In Vivo Response of γδ T Cells and Macrophages to Non-Bilayer Phospholipid Arrangements in a Lupus-like Mouse Model
Source: Int J Mol Sci. 2025 Sep 5;26(17):8680. doi: 10.3390/ijms26178680 (PMC12429272; doi:10.3390/ijms26178680)
Supplement: Supplementary file 1 [file ijms-26-08680-s001.zip › ijms-3820648 Figures data/Figure 5/Figure 5 gd T in MLN.xlsx]

## Sheet: gd T in MLN
					NPA		gd T cells	in mesenteric lymph nodes	5 days
		#	Sample	# of counted cells	% de singlets	# of singlets	% of lymphocytes	# of lymphocytes	% of gd T cells	# of gd T cells	% of gd T CD86+	# of gd T CD86+		% de Tgd IFNg+	# of gd T IFNg+		% of gd T IL4+	# of gd T IL4+		% of gd T IL17+	# of gd T IL17+
		1	MLN	32400000	97.3	31525200	90.9	2.86564e+07	0.39	111760	5.16	5766.82		1.81	2022.86		1.95	2179.32		1.53	1709.93
		2	MLN	33600000	96.9	32558400	91.4	2.97584e+07	0.32	95226.8	4.15	3951.91		1.5	1428.4		1	952.268		1	952.268
		3	MLN	32500000	97.5	31687500	90.5	2.86772e+07	0.4	114709	5.26	6033.68		5.8	6653.11		6.33	7261.06		2.96	3395.38
		4	MLN	32200000	97.5	31395000	90.9	28538055	0.42	119860	3.92	4698.51		1.7	2037.62		1.96	2349.25		1.7	2037.62
		5	MLN	30100000	97.5	29347500	86.7	2.54443e+07	0.4	101777	6.19	6300		1.58	1608.08		3.31	3368.82		1.58	1608.08
					Tris-saline		gd T cells	in mesenteric lymph nodes	5 days
		#	Sample	# of counted cells	% de singlets	# of singlets	% of lymphocytes	# of lymphocytes	% of gd T cells	# of gd T cells	% of gd T CD86+	# of gd T CD86+		% de Tgd IFNg+	# of gd T IFNg+		% of gd T IL4+	# of gd T IL4+		% of gd T IL17+	# of gd T IL17+
		1	MLN	21350000	97.2	20752200	76.9	1.59584e+07	0.46	73408.8	1.95	1431.47		5.16	3787.9		1.39	1020.38		2.09	1534.24
		2	MLN	38500000	97.1	37383500	86.6	32374111	0.43	139209	3.73	5192.48		1.2	1670.5		1.73	2408.31		1.07	1489.53
		3	MLN	26500000	97	25705000	88.9	22851745	0.46	105118	2.82	2964.33		0.98	1030.16		2.58	2712.05		1.72	1808.03
		4	MLN	35500000	97.1	34470500	89.6	30885568	0.42	129719	3.23	4189.94		0.27	350.242		2.43	3152.18		0.4	518.878
		5	MLN	26000000	97	25220000	88	22193600	0.31	68800.2	2.8	1926.4		1.12	770.562		2.24	1541.12		1.31	901.282
					NPA		gd T cells	in mesenteric lymph nodes	10 days
		#	Sample	# of counted cells	% de singlets	# of singlets	% of lymphocytes	# of lymphocytes	% of gd T cells	# of gd T cells	% of gd T CD86+	# of gd T CD86+		% de Tgd IFNg+	# of gd T IFNg+		% of gd T IL4+	# of gd T IL4+		% of gd T IL17+	# of gd T IL17+
		1	MLN	48800000	93.4	45579200	89.4	4.07478e+07	0.38	154842	4.99	7726.6		6.3	9755.02		3.08	4769.12		3.52	5450.43
		2	MLN	34250000	91.3	31270250	83.5	2.61107e+07	0.37	96609.4	6.11	5902.84		17.4	16810		1.29	1246.26		2.09	2019.14
		3	MLN	34100000	93.1	31747100	86.1	2.73343e+07	0.36	98403.3	3.61	3552.36		7.37	7252.32		3.29	3237.47		2.19	2155.03
		4	MLN	40100000	93.1	37333100	87.5	3.26665e+07	0.38	124133	4.7	5834.23		5.58	6926.6		7.34	9111.33		1.76	2184.73
		5	MLN	40600000	93.4	37920400	88.1	3.34079e+07	0.31	103564	7.76	8036.6		19	19677.2		2.35	2433.76		4.33	4484.34
					Tris-saline		gd T cells	in mesenteric lymph nodes	10 days
		#	Sample	# of counted cells	% de singlets	# of singlets	% of lymphocytes	# of lymphocytes	% of gd T cells	# of gd T cells	% of gd T CD86+	# of gd T CD86+		% de Tgd IFNg+	# of gd T IFNg+		% of gd T IL4+	# of gd T IL4+		% of gd T IL17+	# of gd T IL17+
		1	MLN	21600000	96.5	20844000	85.8	17884152	0.5	89420.8	2.75	2459.07		5.96	5329.48		4.81	4301.14		1.72	1538.04
		2	MLN	24800000	96.3	23882400	85	20300040	0.52	105560	2.24	2364.55		1.34	1414.51		1.79	1889.53		0.45	475.021
		3	MLN	34600000	96.6	33423600	84.7	2.83098e+07	0.4	113239	3.64	4121.91		2.33	2638.47		4.96	5616.66		1.02	1155.04
		4	MLN	22200000	97.4	21622800	85.5	18487494	0.47	86891.2	2.56	2224.42		1.59	1381.57		4.76	4136.02		0.85	738.575
		5	MLN	22700000	97.1	22041700	88.2	1.94408e+07	0.49	95259.8	2.72	2591.07		1.7	1619.42		4.09	3896.13		0.91	866.864
					NPA		gd T cells	in mesenteric lymph nodes	15 days
		#	Sample	# of counted cells	% de singlets	# of singlets	% of lymphocytes	# of lymphocytes	% of gd T cells	# of gd T cells	% of gd T CD86+	# of gd T CD86+		% de Tgd IFNg+	# of gd T IFNg+		% of gd T IL4+	# of gd T IL4+		% of gd T IL17+	# of gd T IL17+
		1	MLN	51500000	93.5	48152500	93.2	44878130	0.47	210927	5.51	11622.1		7.31	15418.8		3.26	6876.23		3.26	6876.23
		2	MLN	56800000	94.6	53732800	93.4	5.01864e+07	0.43	215802	6.38	13768.1		7.48	16142		4.42	9538.43		4.29	9257.89
		3	MLN	45700000	94.5	43186500	94.6	4.08544e+07	0.46	187930	5.29	9941.52		7.2	13531		5.17	9716		3.37	6333.25
		4	MLN	38000000	94.2	35796000	94.6	33863016	0.53	179474	7.03	12617		5.08	9117.28		3.32	5958.54		2.44	4379.17
		5	MLN	35600000	94.5	33642000	94.5	31791690	0.47	149421	5.86	8756.07		8.96	13388.1		5.86	8756.07		3.65	5453.86
					Tris-saline		gd T cells	in mesenteric lymph nodes	15 days
		#	Sample	# of counted cells	% de singlets	# of singlets	% of lymphocytes	# of lymphocytes	% of gd T cells	# of gd T cells	% of gd T CD86+	# of gd T CD86+		% de Tgd IFNg+	# of gd T IFNg+		% of gd T IL4+	# of gd T IL4+		% of gd T IL17+	# of gd T IL17+
		1	MLN	40700000	96.3	39194100	91	35666631	0.38	135533	5.85	7928.69		1.14	1545.08		3.28	4445.49		0.86	1165.59
		2	MLN	34200000	96.6	33037200	92.5	30559410	0.32	97790.1	5.18	5065.53		1.5	1466.85		8.7	8507.74		1.5	1466.85
		3	MLN	33400000	96.3	32164200	93.8	3.017e+07	0.55	165935	3.02	5011.24		0.57	945.83		8.02	13308		1.23	2041
		4	MLN	36000000	96.7	34812000	91.9	31992228	0.39	124770	3.38	4217.22		0.68	848.434		4.47	5577.21		1.89	2358.15
		5	MLN	36200000	96.4	34896800	93.3	3.25587e+07	0.44	143258	4.39	6289.04		0.95	1360.95		2.73	3910.95		1.78	2550

## Sheet: % gd T cells
				5 days	MLN					10 days	MLN					15 days	MLN
			NPA	NPA	NPA	NPA			NPA	NPA	NPA	NPA			NPA	NPA	NPA	NPA
			gd T IFNg	ab T IFNg	gd T IL-17	ab T IL-17			gd T IFNg	ab T IFNg	gd T IL-17	ab T IL-17			gd T IFNg	ab T IFNg	gd T IL-17	ab T IL-17
		1	1.81	0.42	1.53	0.4		1	6.3	2.85	3.52	1.5		1	7.31	2.14	3.26	1.06
		2	1.5	0.46	1	0.24		2	17.4	6.54	2.09	0.5		2	7.48	0.74	4.29	0.82
		3	5.8	2.18	2.96	0.41		3	7.37	3.41	2.19	0.66		3	7.2	0.42	3.37	0.48
		4	1.7	0.41	1.7	0.44		4	5.58	1.91	1.76	0.34		4	5.08	0.52	2.44	0.93
		5	1.58	0.52	1.58	0.49		5	19	5.19	4.33	0.38		5	8.96	1.11	3.65	0.73
