# Supplementary material for: In Vivo Response of γδ T Cells and Macrophages to Non-Bilayer Phospholipid Arrangements in a Lupus-like Mouse Model
Source: Int J Mol Sci. 2025 Sep 5;26(17):8680. doi: 10.3390/ijms26178680 (PMC12429272; doi:10.3390/ijms26178680)
Supplement: Supplementary file 1 [file ijms-26-08680-s001.zip › ijms-3820648 Figures data/Figure 6/Figure 6 gd T in vitro %.xlsx]

## Sheet: gd T in vitro
		IFNg in Spleen						IL-17 in Spleen
	% IFN +	% IFN +	% IFN +	% IFN +			% IL-17 +	% IL-17 +	% IL-17 +	% IL-17 +
	1 h	1 h	2 h	2 h			1 h	1 h	2 h	2 h
	TS	NPA	TS	NPA			TS	NPA	TS	NPA
	2.55	3.33	4.38	5.13			1.17	2.79	3.59	5.24
	3.51	5.22	4.51	5.27			3.17	5.5	3.01	6.09
	6.86	2.67	3.23	4.58			3.79	4.2	3.05	6.27
	3.16	3.81	2.37	6.19			1.72	4.35	3.75	6.79
	4.98	4.56	4.28	5.23			3.62	3.19	3.94	5.15
		IFNg in MLN						IL-17 in MLN
	% IFN +	% IFN +	% IFN +	% IFN +			% IL-17 +	% IL-17 +	% IL-17 +	% IL-17 +
	1 h	1 h	2 h	2 h			1 h	1 h	2 h	2 h
	TS	NPA	TS	NPA			TS	NPA	TS	NPA
	5	4.32	4.91	5.66			6	7.19	3.18	5.66
	2.38	4.48	1.21	7.67			5.71	7.46	3.64	10.2
	3.61	2.24	2.73	3.21			2.22	3.73	3.83	5.71
	2.44	5.38	4.17	9.22			4.88	3.08	5.13	8.51
	5.52	2.31	2.8	3.73			2.76	4.62	4.93	5.59
