# Supplementary material for: In Vivo Response of γδ T Cells and Macrophages to Non-Bilayer Phospholipid Arrangements in a Lupus-like Mouse Model
Source: Int J Mol Sci. 2025 Sep 5;26(17):8680. doi: 10.3390/ijms26178680 (PMC12429272; doi:10.3390/ijms26178680)
Supplement: Supplementary file 1 [file ijms-26-08680-s001.zip › ijms-3820648 Figures data/Figure 8/Figure 8 Macro in Spleen.xlsx]

## Sheet: Macrophages in Spleen
	M1 macrophages NPA Spleen 5 days																M2 macrophages NPA Spleen 5 days
	#	Sample	# of counted cells	% de singlets	# of singlets	% of cells	# of cells	% of live cells	# of live cells	% of Macrophages	# of Macrophages	% of M1	# of M1	% of IL-6	# of IL-6		#	Sample	# of counted cells	% de singlets	# of singlets	% of cells	# of cells	% of live cells	# of live cells	% of Macrophages	# of Macrophages	% of M2	# of M2	% of IL-10	% of Arg-1	% of TGF-B	# of IL-10	# of ARG-1	# of TGF-B
	1	B1	56000000	81.8	45808000	83.5	38249680	94.9	3.62989e+07	2.27	823986	23.8	196109	10.5	20591.4		1	B1	56000000	95.8	53648000	91.2	48926976	96.7	4.73124e+07	2.66	1.25851e+06	12.3	154797	3.3	3.8	2.7	5108.29	5882.27	4179.51
	2	B2	60800000	82.1	49916800	87.6	4.37271e+07	95.8	4.18906e+07	3.43	1.43685e+06	24	344843	12.4	42760.6		2	B2	60800000	94.6	57516800	91.9	5.28579e+07	95.7	5.0585e+07	3.76	1.902e+06	7.26	138085	3.51	4.76	3.06	4846.78	6572.85	4225.4
	3	B3	50600000	81.3	41137800	85.2	3.50494e+07	94.3	3.30516e+07	3.26	1.07748e+06	26.6	286610	8.24	23616.7		3	B3	50600000	94.5	47817000	90	43035300	96.3	4.1443e+07	4.22	1.74889e+06	9.9	173141	2.49	4.75	2.27	4311.2	8224.18	3930.29
	4	B4	47000000	84	39480000	86.6	34189680	94.4	3.22751e+07	2.94	948887	28.3	268535	8.6	23094		4	B4	47000000	94.6	44462000	89.6	3.9838e+07	96.1	3.82843e+07	3.74	1.43183e+06	8.31	118985	3.8	4.47	2.28	4521.44	5318.64	2712.86
	5	B5	32700000	82	26814000	87.5	23462250	95.6	22429911	3.84	861309	29.4	253225	14.6	36970.8		5	B5	32700000	94.7	30966900	92.7	2.87063e+07	96.8	2.77877e+07	4.48	1.24489e+06	8.77	109177	2.83	4.67	2.86	3089.7	5098.56	3122.46
	M1 macrophages Tris-saline Spleen 5 days																M2 macrophages Tris-saline Spleen 5 days
	#	Sample	# of counted cells	% de singlets	# of singlets	% of cells	# of cells	% of live cells	# of live cells	% of Macrophages	# of Macrophages	% of M1	# of M1	% of IL-6	# of IL-6		#	Sample	# of counted cells	% de singlets	# of singlets	% of cells	# of cells	% of live cells	# of live cells	% of Macrophages	# of Macrophages	% of M2	# of M2	% of IL-10	% of Arg-1	% of TGF-B	# of IL-10	# of ARG-1	# of TGF-B
	1	B1	38500000	73.4	28259000	82.6	23341934	91.7	2.14046e+07	4.56	976048	31.8	310383	4.36	13532.7		1	B1	38500000	94.2	36267000	89.6	32495232	96.3	3.12929e+07	5.1	1.59594e+06	12.9	205876	3.27	1.64	2.24	6732.15	3376.37	4611.62
	2	B2	49800000	83.2	41433600	89.4	3.70416e+07	96.5	3.57452e+07	1.95	697031	26	181228	6.5	11779.8		2	B2	49800000	96.2	47907600	90.2	4.32127e+07	95.4	4.12249e+07	2.63	1.08421e+06	17.5	189737	2.58	1.48	2.58	4895.23	2808.11	4895.23
	3	B3	40000000	85.4	34160000	85.8	29309280	93.3	2.73456e+07	2.17	593399	32.9	195228	3.14	6130.16		3	B3	40000000	95.4	38160000	91.5	34916400	96.4	3.36594e+07	3.35	1.12759e+06	10.2	115014	4.48	1.79	3.84	5152.64	2058.75	4416.55
	4	B4	39000000	81	31590000	86.7	27388530	94.5	2.58822e+07	2.27	587525	26.2	153932	12.2	18779.7		4	B4	39000000	94.9	37011000	91.8	33976098	95.7	3.25151e+07	2.95	959196	8.96	85944	5.86	2.03	3.15	5036.32	1744.66	2707.24
	5	B5	36600000	80.6	29499600	87.1	2.56942e+07	96	2.46664e+07	2.2	542660	28.6	155201	10.2	15830.5		5	B5	36600000	96.7	35392200	93.3	3.30209e+07	96.2	3.17661e+07	2.77	879922	15.2	133748	3.61	2.13	2.34	4828.31	2848.83	3129.71
	M1 macrophages NPA Spleen 10 days																M2 macrophages NPA Spleen 10 days
	#	Sample	# of counted cells	% de singlets	# of singlets	% of cells	# of cells	% of live cells	# of live cells	% of Macrophages	# of Macrophages	% of M1	# of M1	% of IL-6	# of IL-6		#	Sample	# of counted cells	% de singlets	# of singlets	% of cells	# of cells	% of live cells	# of live cells	% of Macrophages	# of Macrophages	% of M2	# of M2	% of IL-10	% of Arg-1	% of TGF-B	# of IL-10	# of ARG-1	# of TGF-B
	1	B1	84200000	98.1	8.26002e+07	95.2	7.86354e+07	96	7.549e+07	2.04	1.54e+06	18.6	286439	11.8	33799.8		1	B1	84200000	97.7	82263400	94.5	77738913	95.9	7.45516e+07	1.78	1.32702e+06	38.1	505594	1.93	6.94	1.64	9757.97	35088.2	8291.74
	2	B2	86600000	98.1	8.49546e+07	92	7.81582e+07	93.4	7.29998e+07	2.78	2.02939e+06	30.6	620995	5.03	31236		2	B2	86600000	97	84002000	92.1	7.73658e+07	94.7	7.32655e+07	2.75	2.0148e+06	12.3	247820	2.73	2.31	1.68	6765.5	5724.65	4163.38
	3	B3	70500000	97.1	68455500	90.8	62157594	91	5.65634e+07	2.89	1.63468e+06	20.1	328571	8.83	29012.8		3	B3	70500000	96.9	68314500	94.5	6.45572e+07	96.1	6.20395e+07	3.63	2.25203e+06	17.3	389602	3.41	4	2.54	13285.4	15584.1	9895.88
	4	B4	84200000	97.9	8.24318e+07	94.7	7.80629e+07	95.7	7.47062e+07	2.88	2.15154e+06	23.2	499157	8.45	42178.8		4	B4	84200000	97.3	81926600	94.5	77420637	95.4	7.38593e+07	2.53	1.86864e+06	18.1	338224	1.9	3.4	2.18	6426.25	11499.6	7373.28
	5	B5	90200000	97.6	88035200	94.7	8.33693e+07	95.6	7.97011e+07	2.04	1.6259e+06	29.1	473138	9.59	45373.9		5	B5	90200000	97.5	87945000	93.2	81964740	95.5	7.82763e+07	2.67	2.08998e+06	18.1	378286	1.26	4.75	3.91	4766.4	17968.6	14791
	M1 macrophages Tris-saline spleen 10 days																M2 macrophages Tris-saline spleen 10 days
	#	Sample	# of counted cells	% de singlets	# of singlets	% of cells	# of cells	% of live cells	# of live cells	% of Macrophages	# of Macrophages	% of M1	# of M1	% of IL-6	# of IL-6		#	Sample	# of counted cells	% de singlets	# of singlets	% of cells	# of cells	% of live cells	# of live cells	% of Macrophages	# of Macrophages	% of M2	# of M2	% of IL-10	% of Arg-1	% of TGF-B	# of IL-10	# of ARG-1	# of TGF-B
	1	B1	70900000	95.6	67780400	96.6	6.54759e+07	93.7	6.13509e+07	2.74	1.68101e+06	24	403443	4.01	16178.1		1	B1	70900000	76.4	54167600	75.1	4.06799e+07	89.2	3.62864e+07	3.86	1.40066e+06	36	504236	3.19	1.23	1.39	16085.1	6202.11	7008.89
	2	B2	65100000	97.5	63472500	96.9	6.15049e+07	93.1	5.7261e+07	1.73	990616	18.5	183264	12.7	23274.5		2	B2	65100000	97.1	63212100	94.5	5.97354e+07	92.6	5.5315e+07	3.06	1.69264e+06	27.2	460398	2.44	3	1.78	11233.7	13811.9	8195.08
	3	B3	72300000	95.6	69118800	96.6	6.67688e+07	91.9	6.13605e+07	2.81	1.72423e+06	29	500027	4.95	24751.3		3	B3	72300000	96.7	69914100	95.4	6.66981e+07	92.3	6.15623e+07	2.55	1.56984e+06	20.4	320247	5.24	6.28	2.09	16780.9	20111.5	6693.16
	4	B4	73400000	97.1	71271400	96.6	6.88482e+07	92.8	6.38911e+07	2.84	1.81451e+06	27.9	506248	3.57	18073		4	B4	73400000	96.4	70757600	95.1	6.72905e+07	92.7	6.23783e+07	3.21	2.00234e+06	21.3	426499	3.7	4.1	2.11	15780.5	17486.5	8999.13
	5	B5	75900000	98	74382000	96.1	71481102	94.6	6.76211e+07	2.29	1.54852e+06	24.7	382485	4.61	17632.6		5	B5	75900000	96.6	73319400	96	70386624	94.6	6.65857e+07	2.32	1.54479e+06	33.1	511325	5.82	3.94	2.05	29759.1	20146.2	10482.2
	M1 macrophages NPA Spleen 15 days																M2 macrophages NPA Spleen 15 days
	#	Sample	# of counted cells	% de singlets	# of singlets	% of cells	# of cells	% of live cells	# of live cells	% of Macrophages	# of Macrophages	% of M1	# of M1	% of IL-6	# of IL-6		#	Sample	# of counted cells	% de singlets	# of singlets	% of cells	# of cells	% of live cells	# of live cells	% of Macrophages	# of Macrophages	% of M2	# of M2	% of IL-10	% of Arg-1	% of TGF-B	# of IL-10	# of ARG-1	# of TGF-B
	1	B1	74400000	97.8	72763200	95.7	6.96344e+07	92.5	6.44118e+07	2.48	1.59741e+06	23.2	370600	6.67	24719		1	B1	74400000	96.5	71796000	96.7	69426732	97.6	6.77605e+07	2.88	1.9515e+06	14.7	286871	2.66	5.73	2.66	7630.76	16437.7	7630.76
	2	B2	73800000	97.9	72250200	95.6	6.90712e+07	93.3	6.44434e+07	2.38	1.53375e+06	21.7	332824	7.84	26093.4		2	B2	73800000	96.8	71438400	94.5	67509288	97.2	6.5619e+07	1.72	1.12865e+06	16.2	182841	2.35	11.6	1.45	4296.76	21209.5	2651.19
	3	B3	62800000	97.8	61418400	95.8	5.88388e+07	94.5	5.56027e+07	2.21	1.22882e+06	35.5	436231	7.17	31277.8		3	B3	62800000	96.7	60727600	97.1	5.89665e+07	98.2	5.79051e+07	2.05	1.18705e+06	12.6	149569	2.65	6.09	3.91	3963.58	9108.74	5848.14
	4	B4	64600000	97.4	62920400	95.7	6.02148e+07	92.4	5.56385e+07	2.36	1.31307e+06	25.2	330893	9.82	32493.7		4	B4	64600000	96.3	62209800	96.8	6.02191e+07	98	5.90147e+07	3.13	1.84716e+06	17.4	321406	2.5	4.03	2.8	8035.15	12952.7	8999.36
	5	B5	80600000	97.5	78585000	95.6	75127260	93	6.98684e+07	2.27	1.58601e+06	30.3	480562	7.89	37916.3		5	B5	80600000	95.1	76650600	95.7	7.33546e+07	92.3	6.77063e+07	3.24	2.19368e+06	17.4	381701	2.1	3.27	1.59	8015.72	12481.6	6069.05
	M1 macrophages Tris-saline spleen 15 days																M2 macrophages Tris-saline spleen 15 days
	#	Sample	# of counted cells	% de singlets	# of singlets	% of cells	# of cells	% of live cells	# of live cells	% of Macrophages	# of Macrophages	% of M1	# of M1	% of IL-6	# of IL-6		#	Sample	# of counted cells	% de singlets	# of singlets	% of cells	# of cells	% of live cells	# of live cells	% of Macrophages	# of Macrophages	% of M2	# of M2	% of IL-10	% of Arg-1	% of TGF-B	# of IL-10	# of ARG-1	# of TGF-B
	1	B1	51900000	98.2	50965800	95.4	4.86214e+07	94	4.57041e+07	2.16	987208	20.5	202378	10.6	21452		1	B1	51900000	95.8	49720200	96.8	4.81292e+07	96.9	4.66371e+07	2.78	1.29651e+06	19.7	255413	4.22	2.43	2.72	10778.4	6206.54	6947.23
	2	B2	40700000	97.9	39845300	95.5	3.80523e+07	93.6	3.56169e+07	2.02	719462	20.9	150367	5.3	7969.48		2	B2	40700000	93	37851000	97.1	36753321	95.1	3.49524e+07	2.62	915753	24	219781	4.37	1.65	1.81	9604.42	3626.38	3978.03
	3	B3	43700000	98	42826000	95.7	40984482	95	3.89353e+07	2.1	817640	22	179881	3.32	5972.05		3	B3	43700000	95.3	41646100	94.9	3.95221e+07	95.9	3.79017e+07	4.65	1.76243e+06	26.7	470569	5.23	2.07	2.12	24610.8	9740.78	9976.06
	4	B4	46100000	97.9	45131900	95.4	4.30558e+07	92.6	3.98697e+07	2.13	849225	18.6	157956	4.43	6997.44		4	B4	46100000	94.4	43518400	94.2	4.09943e+07	92.1	3.77558e+07	4.23	1.59707e+06	14.6	233172	5.23	3	3.6	12194.9	6995.16	8394.2
	5	B5	49400000	98.2	48510800	95.5	46327814	92.4	4.28069e+07	2.4	1.02737e+06	15.6	160269	4.91	7869.21		5	B5	49400000	95.7	47275800	94.8	4.48175e+07	95.8	4.29351e+07	3.28	1.40827e+06	14.5	204199	4.33	1.8	5.13	8841.84	3675.59	10475.4
