# Supplementary material for: In Vivo Response of γδ T Cells and Macrophages to Non-Bilayer Phospholipid Arrangements in a Lupus-like Mouse Model
Source: Int J Mol Sci. 2025 Sep 5;26(17):8680. doi: 10.3390/ijms26178680 (PMC12429272; doi:10.3390/ijms26178680)
Supplement: Supplementary file 1 [file ijms-26-08680-s001.zip › ijms-3820648 Figures data/Figure 9/Figure 9 Macro in MLN.xlsx]

## Sheet: Macrophages in MLN
	M1 macrophages NPA Mesenteric lymph nodes 5 days																M2 macrophages NPA Mesenteric lymph nodes 5 days
	#	Sample	# of counted cells	% de singlets	# of singlets	% of cells	# of cells	% of live cells	# of live cells	% of Macrophages	# of Macrophages	% of M1	# of M1	% of IL-6	# of IL-6		#	Sample	# of counted cells	% de singlets	# of singlets	% of cells	# of cells	% of live cells	# of live cells	% of Macrophages	# of Macrophages	% of M2	# of M2	% of IL-10	% of Arg-1	% of TGF-B	# of IL-10	# of ARG-1	# of TGF-B
	1	B1	30900000	97.3	30065700	85.8	2.57964e+07	93	2.39906e+07	0.42	100761	9.11	9179.29	13.7	1257.56		1	B1	30900000	96.9	29942100	99.5	2.97924e+07	90	2.68132e+07	0.45	120659	4.31	5200.41	0	5.56	0	0	289.143	0
	2	B2	23300000	97.9	22810700	84.9	1.93663e+07	95.3	1.84561e+07	0.49	90434.7	9.18	8301.91	13.3	1104.15		2	B2	23300000	89.6	2.08768e+07	96.5	2.01461e+07	85	1.71242e+07	0.25	42810.5	2.4	1027.45	0	11.7	8.5	0	120.212	87.3334
	3	B3	9200000	97.2	8942400	81.4	7.27911e+06	96.3	7.00979e+06	0.48	33647	6.78	2281.26	13.2	301.127		3	B3	9200000	97.8	8997600	99.8	8.9796e+06	93.4	8.38695e+06	0.41	34386.5	4.46	1533.64	11.1	11.1	10.3	170.234	170.234	157.965
	4	B4	23700000	96	22752000	90.8	20658816	96.9	2.00184e+07	0.49	98090.1	7.1	6964.4	17	1183.95		4	B4	23700000	97.8	23178600	99.8	2.31322e+07	97.6	2.25771e+07	0.23	51927.3	6.68	3468.74	4	4	4	138.75	138.75	138.75
	5	B5	23800000	97.2	23133600	88.5	20473236	97	1.9859e+07	0.49	97309.3	5.47	5322.82	16.9	899.556		5	B5	23800000	97.5	23205000	99.9	23181795	96.5	2.23704e+07	0.33	73822.4	0.74	546.286	0	0	25	0	0	136.571
	M1 macrophages Tris-saline Mesenteric lymph nodes 5 days																M2 macrophages Tris-saline Mesenteric lymph nodes 5 days
	#	Sample	# of counted cells	% de singlets	# of singlets	% of cells	# of cells	% of live cells	# of live cells	% of Macrophages	# of Macrophages	% of M1	# of M1	% of IL-6	# of IL-6		#	Sample	# of counted cells	% de singlets	# of singlets	% of cells	# of cells	% of live cells	# of live cells	% of Macrophages	# of Macrophages	% of M2	# of M2	% of IL-10	% of Arg-1	% of TGF-B	# of IL-10	# of ARG-1	# of TGF-B
	1	B1	18700000	96.9	18120300	88.9	1.61089e+07	95.4	1.53679e+07	0.25	38419.8	6.23	2393.56	11.1	265.685		1	B1	18700000	98.4	18400800	99.9	1.83824e+07	95.5	1.75552e+07	0.24	42132.5	6.02	2536.37	0	5	10	0	126.819	253.637
	2	B2	13600000	95.6	13001600	88.4	1.14934e+07	89.4	1.02751e+07	0.44	45210.5	10.5	4747.1	6.04	286.725		2	B2	13600000	97.3	13232800	99.7	1.31931e+07	94.6	1.24807e+07	0.29	36194	9.87	3572.34	0	5.45	1.82	0	194.693	65.0166
	3	B3	28700000	95.4	27379800	90.3	2.4724e+07	91.2	2.25483e+07	0.43	96957.5	13.39	12982.6	5.78	750.395		3	B3	28700000	96.2	27609400	99.9	2.75818e+07	93.5	2.5789e+07	0.32	82524.7	10.96	9044.71	1.33	1.74	7.17	120.295	157.378	648.506
	4	B4	20100000	95	19095000	93.4	17834730	93	1.65863e+07	0.49	81272.9	30.4	24707	4.69	1158.76		4	B4	20100000	97	19497000	99.9	19477503	93	1.81141e+07	0.46	83324.8	14.9	12415.4	1.16	4.26	3.26	144.019	528.896	404.742
	5	B5	19800000	95.9	18988200	92.4	1.75451e+07	95.9	1.68257e+07	0.27	45429.5	19.3	8767.9	10.7	938.165		5	B5	19800000	96.5	19107000	99.9	19087893	93.1	1.77708e+07	0.4	71083.3	8.54	6070.51	2.22	8.15	6.59	134.765	494.747	400.047
	M1 macrophages NPA Mesenteric lymph nodes 10 days																M2 macrophages NPA Mesenteric lymph nodes 10 days
	#	Sample	# of counted cells	% de singlets	# of singlets	% of cells	# of cells	% of live cells	# of live cells	% of Macrophages	# of Macrophages	% of M1	# of M1	% of IL-6	# of IL-6		#	Sample	# of counted cells	% de singlets	# of singlets	% of cells	# of cells	% of live cells	# of live cells	% of Macrophages	# of Macrophages	% of M2	# of M2	% of IL-10	% of Arg-1	% of TGF-B	# of IL-10	# of ARG-1	# of TGF-B
	1	G1	31550000	88.4	27890200	99.4	2.77229e+07	94.1	2.60872e+07	0.35	91305.2	4.44	4053.95	0	0		1	G1	31550000	98.6	31108300	98.2	3.05484e+07	96.6	2.95097e+07	0.26	76725.2	17.4	13350.2	8.16	10.2	10.2	1089.38	1361.72	1361.72
	2	G2	31000000	98.1	30411000	100	30411000	93.7	28495107	0.36	102582	4.93	5057.31	14.8	748.482		2	G2	31000000	98.9	30659000	97.5	29892525	95.4	2.85175e+07	0.36	102663	10.96	11251.9	0	4.45	8.45	0	500.707	950.782
	3	G3	19200000	98.2	18854400	99.7	1.87978e+07	92.9	1.74632e+07	0.55	96047.5	16.09	15454.1	16	2472.65		3	G3	19200000	98.1	18835200	97.7	1.8402e+07	93	1.71139e+07	0.47	80435.1	18.3	14719.6	8.96	5.97	7.46	1318.88	878.762	1098.08
	4	G4	29900000	98.3	29391700	99.9	2.93623e+07	92.7	2.72189e+07	0.44	119763	13.5	16168	19.6	3168.93		4	G4	29900000	97.9	29272100	98.3	2.87745e+07	95.9	2.75947e+07	0.36	99341	10.4	10331.5	10.7	14.3	12.5	1105.47	1477.4	1291.43
	5	G5	28350000	98.7	27981450	100	27981450	94.2	2.63585e+07	0.35	92254.8	6.58	6070.37	20	1214.07		5	G5	28350000	98.5	27924750	97.6	27254556	94.4	2.57283e+07	0.73	187817	4.47	8395.4	11.1	3.7	3.7	931.89	310.63	310.63
	M1 macrophages Tris-saline Mesenteric lymph nodes 10 days																M2 macrophages Tris-saline Mesenteric lymph nodes 10 days
	#	Sample	# of counted cells	% de singlets	# of singlets	% of cells	# of cells	% of live cells	# of live cells	% of Macrophages	# of Macrophages	% of M1	# of M1	% of IL-6	# of IL-6		#	Sample	# of counted cells	% de singlets	# of singlets	% of cells	# of cells	% of live cells	# of live cells	% of Macrophages	# of Macrophages	% of M2	# of M2	% of IL-10	% of Arg-1	% of TGF-B	# of IL-10	# of ARG-1	# of TGF-B
	1	G1	36100000	97.2	35089200	87.3	3.06329e+07	92.4	2.83048e+07	0.45	127371	12.58	16023.3	16.91	2709.55		1	G1	36100000	97.2	35089200	94.1	3.30189e+07	89.3	2.94859e+07	0.38	112046	16.9	18935.9	5.1	6.12	4.08	965.728	1158.87	772.583
	2	G2	42500000	97.4	4.1395e+07	85.1	3.52271e+07	91.5	3.22328e+07	0.39	125708	12.1	15210.7	4.17	634.285		2	G2	42500000	95.1	4.04175e+07	93.1	3.76287e+07	85.4	3.21349e+07	0.35	112472	9.11	10246.2	0.39	1.46	7.8	39.9602	149.595	799.205
	3	G3	35400000	95.7	33877800	85.6	2.89994e+07	89.8	2.60415e+07	0.35	91145.1	9.37	8540.3	28.15	2404.09		3	G3	35400000	96.7	34231800	94.5	32349051	87	2.81437e+07	0.56	157605	8.13	12813.3	2.9	13	5.8	371.584	1665.72	743.169
	4	G4	48400000	96.8	46851200	87	40760544	91.3	3.72144e+07	0.44	163743	9.4	15391.9	11.1	1708.5		4	G4	48400000	95.8	46367200	94.8	4.39561e+07	86.8	3.81539e+07	0.31	118277	8.28	9793.34	7.69	2.56	10.3	753.108	250.71	1008.71
	5	G5	41200000	97	39964000	86.9	34728716	90.3	3.136e+07	0.45	141120	4.24	5983.49	0	0		5	G5	41200000	96.7	39840400	96.2	3.83265e+07	91.2	3.49537e+07	0.22	76898.2	14.4	11073.3	6.25	0	8.33	692.084	0	922.41
	M1 macrophages NPA Mesenteric lymph nodes 15 days																M2 macrophages NPA Mesenteric lymph nodes 15 days
	#	Sample	# of counted cells	% de singlets	# of singlets	% of cells	# of cells	% of live cells	# of live cells	% of Macrophages	# of Macrophages	% of M1	# of M1	% of IL-6	# of IL-6		#	Sample	# of counted cells	% de singlets	# of singlets	% of cells	# of cells	% of live cells	# of live cells	% of Macrophages	# of Macrophages	% of M2	# of M2	% of IL-10	% of Arg-1	% of TGF-B	# of IL-10	# of ARG-1	# of TGF-B
	1	G1	33300000	97.1	32334300	86	27807498	95.4	2.65284e+07	0.46	122030	16.58	20232.6	24.9	5037.93		1	G1	33300000	97.3	32400900	98.4	3.18825e+07	98.1	3.12767e+07	0.3	93830.2	5.91	5545.36	8.89	8.89	13.3	492.983	492.983	737.533
	2	G2	22000000	97.1	2.1362e+07	86	1.83713e+07	95.4	1.75262e+07	0.46	80620.7	19.8	15962.9	12.2	1947.47		2	G2	22000000	97.8	21516000	98.8	21257808	98.5	2.09389e+07	0.19	39784	4.96	1973.29	16.7	16.7	11.1	329.539	329.539	219.035
	3	G3	32800000	97.1	31848800	86	27389968	95.4	2.613e+07	0.46	120198	17	20433.7	23.1	4720.18		3	G3	32800000	95.6	31356800	97.9	3.06983e+07	97.4	2.99002e+07	0.41	122591	5.45	6681.19	9.64	8.43	9.64	644.067	563.224	644.067
	4	G4	42000000	97.1	4.0782e+07	86	3.50725e+07	95.4	3.34592e+07	0.46	153912	11.95	18392.5	19.59	3603.09		4	G4	42000000	90.1	3.7842e+07	90.5	3.4247e+07	80.5	2.75688e+07	0.31	85463.4	3.76	3213.42	27.3	11.4	10.8	877.265	366.33	347.05
	5	G5	20200000	97.1	19614200	86	16868212	95.4	1.60923e+07	0.46	74024.5	27.8	20578.8	8.74	1798.59		5	G5	20200000	98.5	19897000	98.3	19558751	96.6	1.88938e+07	0.41	77464.4	7.96	6166.17	17.4	8.7	17.4	1072.91	536.456	1072.91
	M1 macrophages Tris-saline Mesenteric lymph nodes 15 days																M2 macrophages Tris-saline Mesenteric lymph nodes 15 days
	#	Sample	# of counted cells	% de singlets	# of singlets	% of cells	# of cells	% of live cells	# of live cells	% of Macrophages	# of Macrophages	% of M1	# of M1	% of IL-6	# of IL-6		#	Sample	# of counted cells	% de singlets	# of singlets	% of cells	# of cells	% of live cells	# of live cells	% of Macrophages	# of Macrophages	% of M2	# of M2	% of IL-10	% of Arg-1	% of TGF-B	# of IL-10	# of ARG-1	# of TGF-B
	1	G1	26000000	95.85	24921000	90.77	2.26208e+07	93.4	2.11278e+07	0.36	76060.2	10.91	8298.16	12	995.779		1	G1	26000000	95.9	24934000	97.1	24210914	95.2	2.30488e+07	0.4	92195.2	9.07	8362.1	5.79	4.13	7.44	484.166	345.355	622.14
	2	G2	30700000	95.85	29425950	90.77	2.67099e+07	93.4	2.49471e+07	0.36	89809.5	18.17	16318.4	11.95	1950.05		2	G2	30700000	96	29472000	98.1	28912032	97.1	2.80736e+07	0.32	89835.5	6.87	6171.7	7.55	5.66	7.55	465.963	349.318	465.963
	3	G3	37000000	95.85	35464500	90.77	3.21911e+07	93.4	3.00665e+07	0.36	108239	11.36	12296	14.61	1796.45		3	G3	37000000	94.6	35002000	97.2	34021944	95.3	3.24229e+07	0.38	123207	10.56	13010.7	7.46	2.65	2.31	970.596	344.783	300.546
	4	G4	37400000	95.85	35847900	90.77	3.25391e+07	93.4	3.03916e+07	0.36	109410	17.85	19529.6	15.11	2950.92		4	G4	37400000	95.1	35567400	98.4	3.49983e+07	97.4	3.40884e+07	0.22	74994.4	12.6	9449.29	6.11	3.82	6.11	577.352	360.963	577.352
	5	G5	29400000	95.85	28179900	90.77	2.55789e+07	93.4	2.38907e+07	0.36	86006.5	10.91	9383.31	18.87	1770.63		5	G5	29400000	96.7	28429800	98.2	2.79181e+07	97.2	2.71364e+07	0.25	67840.9	8.51	5773.26	6.82	9.09	4.55	393.736	524.789	262.683
